# Supplementary material for: Crystal structure of 2-aza­niumyl-3-bromo-6-oxo-5,6-di­hydro­pyrido[1,2-a]quinoxalin-11-ium dibromide
Source: Acta Crystallogr E Crystallogr Commun. 2015 Jan 1;71(Pt 1):o17–8. doi: 10.1107/S2056989014026127 (PMC4331889; doi:10.1107/S2056989014026127)
Supplement: Supplementary file 1 [file e-71-00o17-sup1.cif]

##############################################################################
#                                                                            #
# This CIF contains the data in a paper accepted for publication in          #
# Acta Crystallographica Section E. It conforms to the requirements of       #
# Notes for Authors for Acta Crystallographica Section E, and has been       #
# peer reviewed under the auspices of the IUCr Commission on Journals.       #
#                                                                            #
# Full details of the Crystallographic Information File format               #
# are given in the paper "The Crystallographic Information File (CIF):       #
# a New Standard Archive File for Crystallography" by S. R. Hall, F. H.      #
# Allen and I. D. Brown [Acta Cryst. (1991), A47, 655-685].                  #
#                                                                            #
# The current version of the core CIF dictionary is obtainable from          #
# ftp://ftp.iucr.org/pub/cif_core.dic.                                       #
#                                                                            #
# Software is freely available for graphical display of the structure(s)     #
# in this CIF. For information consult the CIF software page                 #
# http://www.iucr.org/resources/cif/software.                                #
#                                                                            #
# This file may be used for bona fide research purposes within the           #
# scientific community so long as proper attribution is given to the journal # 
# article from which it was obtained.                                        #
#                                                                            #
##############################################################################
data_global
_audit_creation_method     'SHELXL97 (Sheldrick, 2008)'
_journal_date_recd_electronic     2014-11-02
_journal_date_accepted     2014-11-27
_journal_name_full     'Acta Crystallographica, Section E'
_journal_year     2015
_journal_volume     71
_journal_issue      1
_journal_page_first     o17
_journal_page_last     o18
_journal_paper_category     HO
_journal_paper_doi     10.1107/S2056989014026127
_journal_coeditor_code     XU5829
_publ_contact_author_name     'Dr Natalia O.Sharkina'
_publ_contact_author_address
;
National Taras Shevchenko University,
Department of Chemistry,
Volodymyrska str. 64, 01601 Kyiv, Ukraine,
;
_publ_contact_author_email     nsharkina@ukr.net
_publ_contact_author_fax      380442393293
_publ_contact_author_phone      380442393293
_publ_section_title
;
Crystal structure of
2-azaniumyl-3-bromo-6-oxo-5,6-dihydropyrido[1,2-<i>a</i>]quinoxalin-11-ium
dibromide
;
loop_
    _publ_author_name
    _publ_author_footnote
    _publ_author_address
    'Faizi, Md. Serajul Haque' .
;
Department of Chemistry,
Indian Institute of Technology Kanpur,
Kanpur, UP 208 016, India
;
    'Sharkina, Natalia O.' .
;
National Taras Shevchenko University,
Department of Chemistry,
Volodymyrska str. 64, 01601 Kyiv, Ukraine
;
    'Iskenderov, Turganbay S.' .
;
National Taras Shevchenko University,
Department of Chemistry,
Volodymyrska str. 64, 01601 Kyiv, Ukraine
;
data_I
_audit_creation_method     SHELXL-97
_database_code_depnum_ccdc_archive     'CCDC 1036569'
_chemical_name_systematic
;
2-Azaniumyl-3-bromo-6-oxo-5,6-dihydropyrido[1,2-<i>a</i>]quinoxalin-11-ium
dibromide
;
_chemical_name_common     ?
_chemical_formula_moiety     'C12 H10 Br N3 O 2+, 2(Br -)'
_chemical_formula_sum     'C12 H10 Br3 N3 O'
_chemical_formula_iupac     'C12 H10 Br N3 O 2+, 2Br -'
_chemical_formula_weight     451.96
_chemical_melting_point     ?
_symmetry_cell_setting     monoclinic
_symmetry_space_group_name_H-M     'P 21/c'
_symmetry_space_group_name_Hall     '-P 2ybc'
loop_
    _symmetry_equiv_pos_as_xyz
    'x, y, z'
    '-x, y+1/2, -z+1/2'
    '-x, -y, -z'
    'x, -y-1/2, z-1/2'
_cell_length_a     5.6782(2)
_cell_length_b     11.9822(4)
_cell_length_c     20.2528(7)
_cell_angle_alpha     90.00
_cell_angle_beta     90.891(2)
_cell_angle_gamma     90.00
_cell_volume     1377.78(8)
_cell_formula_units_Z     4
_cell_measurement_reflns_used     999
_cell_measurement_theta_min     2.61
_cell_measurement_theta_max     28.63
_cell_measurement_temperature     100(2)
_exptl_crystal_description     block
_exptl_crystal_colour     yellow
_exptl_crystal_size_max     0.30
_exptl_crystal_size_mid     0.25
_exptl_crystal_size_min     0.20
_exptl_crystal_density_diffrn     2.179
_exptl_crystal_density_meas     ?
_exptl_crystal_density_method     'not measured'
_exptl_crystal_F_000     864
_exptl_absorpt_coefficient_mu     8.778
_exptl_absorpt_correction_type     multi-scan
_exptl_absorpt_process_details
;
(SADABS; Bruker, 2001)
;
_exptl_absorpt_correction_T_min     0.1782
_exptl_absorpt_correction_T_max     0.2727
_exptl_special_details
;
;
_diffrn_ambient_temperature     100(2)
_diffrn_radiation_type     MoK\a
_diffrn_radiation_wavelength     0.71073
_diffrn_radiation_source     'fine-focus sealed tube'
_diffrn_radiation_monochromator     graphite
_diffrn_measurement_device_type     'Bruker SMART APEX CCD'
_diffrn_measurement_method     '\w scans'
_diffrn_detector_area_resol_mean     ?
_diffrn_reflns_number     14369
_diffrn_reflns_av_R_equivalents     0.1057
_diffrn_reflns_av_sigmaI/netI     0.0647
_diffrn_reflns_theta_min     1.97
_diffrn_reflns_theta_max     24.99
_diffrn_reflns_theta_full     24.99
_diffrn_measured_fraction_theta_max     1.000
_diffrn_measured_fraction_theta_full     1.000
_diffrn_reflns_limit_h_min     -6
_diffrn_reflns_limit_h_max     6
_diffrn_reflns_limit_k_min     -14
_diffrn_reflns_limit_k_max     14
_diffrn_reflns_limit_l_min     -23
_diffrn_reflns_limit_l_max     24
_diffrn_standards_number     0
_diffrn_standards_interval_count     .
_diffrn_standards_interval_time     .
_diffrn_standards_decay_%     ?
_refine_special_details
;
 Refinement of F^2^ against ALL reflections.  The weighted R-factor wR and
 goodness of fit S are based on F^2^, conventional R-factors R are based
 on F, with F set to zero for negative F^2^. The threshold expression of
 F^2^ > 2sigma(F^2^) is used only for calculating R-factors(gt) etc. and is
 not relevant to the choice of reflections for refinement.  R-factors based
 on F^2^ are statistically about twice as large as those based on F, and R-
 factors based on ALL data will be even larger.
;
_reflns_number_total     2424
_reflns_number_gt     1804
_reflns_threshold_expression     I>2sigma(I)
_refine_ls_structure_factor_coef     Fsqd
_refine_ls_matrix_type     full
_refine_ls_R_factor_all     0.0621
_refine_ls_R_factor_gt     0.0472
_refine_ls_wR_factor_gt     0.1248
_refine_ls_wR_factor_ref     0.1295
_refine_ls_goodness_of_fit_ref     0.968
_refine_ls_restrained_S_all     0.968
_refine_ls_number_reflns     2424
_refine_ls_number_parameters     173
_refine_ls_number_restraints     0
_refine_ls_hydrogen_treatment     constr
_refine_ls_weighting_scheme     calc
_refine_ls_weighting_details
         'calc w=1/[\s^2^(Fo^2^)+(0.0801P)^2^+0.0000P] where P=(Fo^2^+2Fc^2^)/3'
_atom_sites_solution_hydrogens     geom
_atom_sites_solution_primary     direct
_atom_sites_solution_secondary     difmap
_refine_ls_shift/su_max     0.000
_refine_ls_shift/su_mean     0.000
_refine_diff_density_max     1.226
_refine_diff_density_min     -0.876
_refine_ls_extinction_method     none
_refine_ls_extinction_coef     ?
loop_
    _atom_type_symbol
    _atom_type_description
    _atom_type_scat_dispersion_real
    _atom_type_scat_dispersion_imag
    _atom_type_scat_source
    'C' 'C' 0.0033 0.0016
                         'International Tables Vol C Tables 4.2.6.8 and 6.1.1.4'
    'H' 'H' 0.0000 0.0000
                         'International Tables Vol C Tables 4.2.6.8 and 6.1.1.4'
    'N' 'N' 0.0061 0.0033
                         'International Tables Vol C Tables 4.2.6.8 and 6.1.1.4'
    'O' 'O' 0.0106 0.0060
                         'International Tables Vol C Tables 4.2.6.8 and 6.1.1.4'
    'Br' 'Br' -0.2901 2.4595
                         'International Tables Vol C Tables 4.2.6.8 and 6.1.1.4'
_computing_data_collection
;
SMART (Bruker, 2003)
;
_computing_cell_refinement
;
SAINT (Bruker, 2003)
;
_computing_data_reduction
;
SAINT (Bruker, 2003)
;
_computing_structure_solution
;
SIR97 (Altomare <i>et al.</i>, 1999)
;
_computing_structure_refinement
;
SHELXL97 (Sheldrick, 2008)
;
_computing_molecular_graphics
;
DIAMOND (Brandenberg & Putz, 2006)
;
_computing_publication_material
;
DIAMOND (Brandenberg & Putz, 2006)
;
loop_
    _atom_site_type_symbol
    _atom_site_label
    _atom_site_fract_x
    _atom_site_fract_y
    _atom_site_fract_z
    _atom_site_U_iso_or_equiv
    _atom_site_adp_type
    _atom_site_calc_flag
    _atom_site_refinement_flags
    _atom_site_occupancy
    _atom_site_symmetry_multiplicity
    _atom_site_disorder_assembly
    _atom_site_disorder_group
    C C1 1.1684(11) 0.3466(5) 0.6250(3) 0.0348(16) Uani d . 1 1 . .
    H H1 1.1805 0.3779 0.5821 0.042 Uiso calc R 1 1 . .
    C C2 1.3279(12) 0.3771(5) 0.6724(3) 0.0404(17) Uani d . 1 1 . .
    H H2 1.4479 0.4297 0.6628 0.049 Uiso calc R 1 1 . .
    C C3 1.3135(12) 0.3313(6) 0.7341(3) 0.0432(18) Uani d . 1 1 . .
    H H3 1.4246 0.3511 0.7676 0.052 Uiso calc R 1 1 . .
    C C4 1.1375(12) 0.2564(6) 0.7472(3) 0.0408(17) Uani d . 1 1 . .
    H H4 1.1293 0.2230 0.7896 0.049 Uiso calc R 1 1 . .
    C C5 0.9719(11) 0.2291(5) 0.6989(3) 0.0308(15) Uani d . 1 1 . .
    C C6 0.7750(11) 0.1557(5) 0.7166(3) 0.0327(15) Uani d . 1 1 . .
    C C7 0.6487(11) 0.1672(5) 0.6019(3) 0.0284(14) Uani d . 1 1 . .
    C C8 0.4824(11) 0.1344(5) 0.5543(3) 0.0297(14) Uani d . 1 1 . .
    H H8 0.3582 0.0851 0.5655 0.036 Uiso calc R 1 1 . .
    C C9 0.5012(11) 0.1750(5) 0.4905(3) 0.0287(14) Uani d . 1 1 . .
    C C10 0.6803(11) 0.2482(5) 0.4745(3) 0.0272(14) Uani d . 1 1 . .
    C C11 0.8407(11) 0.2812(5) 0.5212(3) 0.0294(14) Uani d . 1 1 . .
    H H11 0.9619 0.3323 0.5104 0.035 Uiso calc R 1 1 . .
    C C12 0.8249(11) 0.2387(5) 0.5857(3) 0.0252(14) Uani d . 1 1 . .
    N N1 0.9939(8) 0.2736(4) 0.6368(2) 0.0262(11) Uani d . 1 1 . .
    N N2 0.6287(9) 0.1254(4) 0.6658(2) 0.0319(12) Uani d . 1 1 . .
    H H2A 0.5160 0.0770 0.6737 0.038 Uiso calc R 1 1 . .
    N N3 0.6987(9) 0.2912(4) 0.4080(2) 0.0343(13) Uani d . 1 1 . .
    H H1N3 0.8278 0.3360 0.4054 0.052 Uiso calc R 1 1 . .
    H H2N3 0.5673 0.3314 0.3976 0.052 Uiso calc R 1 1 . .
    H H3N3 0.7126 0.2334 0.3792 0.052 Uiso calc R 1 1 . .
    O O1 0.7430(8) 0.1251(4) 0.7735(2) 0.0428(12) Uani d . 1 1 . .
    Br Br1 0.82448(12) 0.04974(5) 0.33038(3) 0.0399(2) Uani d . 1 1 . .
    Br Br2 0.21399(13) 0.05913(6) 0.91141(4) 0.0478(3) Uani d . 1 1 . .
    Br Br3 0.26693(12) 0.12868(6) 0.42784(3) 0.0388(2) Uani d . 1 1 . .
loop_
    _atom_site_aniso_label
    _atom_site_aniso_U_11
    _atom_site_aniso_U_22
    _atom_site_aniso_U_33
    _atom_site_aniso_U_12
    _atom_site_aniso_U_13
    _atom_site_aniso_U_23
    C1 0.035(4) 0.036(4) 0.033(4) -0.004(3) 0.000(3) 0.003(3)
    C2 0.038(4) 0.036(4) 0.047(4) -0.002(3) -0.002(3) -0.002(3)
    C3 0.038(5) 0.053(5) 0.038(4) 0.003(4) -0.005(3) -0.015(4)
    C4 0.039(4) 0.053(4) 0.030(4) 0.001(3) -0.002(3) -0.007(3)
    C5 0.031(4) 0.040(4) 0.021(3) 0.004(3) 0.002(3) -0.005(3)
    C6 0.030(4) 0.040(4) 0.028(4) 0.006(3) -0.002(3) -0.008(3)
    C7 0.036(4) 0.031(4) 0.018(3) 0.002(3) 0.002(3) -0.001(3)
    C8 0.026(4) 0.031(3) 0.032(4) 0.001(3) 0.004(3) 0.000(3)
    C9 0.029(4) 0.033(3) 0.024(3) 0.004(3) -0.008(3) -0.005(3)
    C10 0.030(4) 0.035(4) 0.016(3) 0.005(3) 0.006(2) -0.002(3)
    C11 0.023(4) 0.035(4) 0.030(3) -0.002(3) 0.007(3) -0.002(3)
    C12 0.026(4) 0.027(3) 0.022(3) 0.000(3) 0.003(3) -0.002(3)
    N1 0.026(3) 0.030(3) 0.023(3) 0.001(2) 0.001(2) -0.002(2)
    N2 0.033(3) 0.037(3) 0.026(3) -0.002(2) 0.005(2) 0.002(2)
    N3 0.041(4) 0.043(3) 0.020(3) 0.005(2) 0.004(2) 0.002(2)
    O1 0.050(3) 0.062(3) 0.016(2) -0.007(2) 0.008(2) 0.004(2)
    Br1 0.0317(5) 0.0464(5) 0.0415(4) -0.0044(3) 0.0032(3) -0.0017(3)
    Br2 0.0423(5) 0.0435(5) 0.0579(5) -0.0028(3) 0.0115(4) -0.0072(3)
    Br3 0.0370(5) 0.0460(5) 0.0333(4) 0.0011(3) -0.0044(3) -0.0048(3)
_geom_special_details
;
 All esds (except the esd in the dihedral angle between two l.s. planes)
 are estimated using the full covariance matrix.  The cell esds are taken
 into account individually in the estimation of esds in distances, angles
 and torsion angles; correlations between esds in cell parameters are only
 used when they are defined by crystal symmetry.  An approximate (isotropic)
 treatment of cell esds is used for estimating esds involving l.s. planes.
;
loop_
    _geom_bond_atom_site_label_1
    _geom_bond_atom_site_label_2
    _geom_bond_site_symmetry_2
    _geom_bond_distance
    _geom_bond_publ_flag
    C1 N1 . 1.346(7) ?
    C1 C2 . 1.359(9) ?
    C1 H1 . 0.9500 ?
    C2 C3 . 1.368(9) ?
    C2 H2 . 0.9500 ?
    C3 C4 . 1.372(10) ?
    C3 H3 . 0.9500 ?
    C4 C5 . 1.384(8) ?
    C4 H4 . 0.9500 ?
    C5 N1 . 1.374(7) ?
    C5 C6 . 1.471(9) ?
    C6 O1 . 1.225(7) ?
    C6 N2 . 1.361(8) ?
    C7 C12 . 1.361(8) ?
    C7 C8 . 1.395(8) ?
    C7 N2 . 1.394(7) ?
    C8 C9 . 1.387(8) ?
    C8 H8 . 0.9500 ?
    C9 C10 . 1.385(9) ?
    C9 Br3 . 1.907(6) ?
    C10 C11 . 1.362(8) ?
    C10 N3 . 1.449(7) ?
    C11 C12 . 1.405(8) ?
    C11 H11 . 0.9500 ?
    C12 N1 . 1.462(7) ?
    N2 H2A . 0.8800 ?
    N3 H1N3 . 0.9100 ?
    N3 H2N3 . 0.9100 ?
    N3 H3N3 . 0.9100 ?
loop_
    _geom_angle_atom_site_label_1
    _geom_angle_atom_site_label_2
    _geom_angle_atom_site_label_3
    _geom_angle_site_symmetry_1
    _geom_angle_site_symmetry_3
    _geom_angle
    _geom_angle_publ_flag
    N1 C1 C2 . . 122.3(6) ?
    N1 C1 H1 . . 118.9 ?
    C2 C1 H1 . . 118.9 ?
    C1 C2 C3 . . 119.2(7) ?
    C1 C2 H2 . . 120.4 ?
    C3 C2 H2 . . 120.4 ?
    C2 C3 C4 . . 119.6(6) ?
    C2 C3 H3 . . 120.2 ?
    C4 C3 H3 . . 120.2 ?
    C3 C4 C5 . . 120.4(6) ?
    C3 C4 H4 . . 119.8 ?
    C5 C4 H4 . . 119.8 ?
    N1 C5 C4 . . 119.0(6) ?
    N1 C5 C6 . . 122.3(5) ?
    C4 C5 C6 . . 118.7(6) ?
    O1 C6 N2 . . 122.2(6) ?
    O1 C6 C5 . . 122.1(6) ?
    N2 C6 C5 . . 115.7(5) ?
    C12 C7 C8 . . 120.2(5) ?
    C12 C7 N2 . . 121.4(5) ?
    C8 C7 N2 . . 118.5(6) ?
    C9 C8 C7 . . 119.0(6) ?
    C9 C8 H8 . . 120.5 ?
    C7 C8 H8 . . 120.5 ?
    C8 C9 C10 . . 120.5(6) ?
    C8 C9 Br3 . . 117.1(5) ?
    C10 C9 Br3 . . 122.4(4) ?
    C11 C10 C9 . . 120.5(5) ?
    C11 C10 N3 . . 119.0(6) ?
    C9 C10 N3 . . 120.5(5) ?
    C10 C11 C12 . . 119.2(6) ?
    C10 C11 H11 . . 120.4 ?
    C12 C11 H11 . . 120.4 ?
    C7 C12 C11 . . 120.7(6) ?
    C7 C12 N1 . . 119.1(5) ?
    C11 C12 N1 . . 120.2(5) ?
    C1 N1 C5 . . 119.5(5) ?
    C1 N1 C12 . . 122.5(5) ?
    C5 N1 C12 . . 118.0(5) ?
    C6 N2 C7 . . 123.2(5) ?
    C6 N2 H2A . . 118.4 ?
    C7 N2 H2A . . 118.4 ?
    C10 N3 H1N3 . . 109.5 ?
    C10 N3 H2N3 . . 109.5 ?
    H1N3 N3 H2N3 . . 109.5 ?
    C10 N3 H3N3 . . 109.5 ?
    H1N3 N3 H3N3 . . 109.5 ?
    H2N3 N3 H3N3 . . 109.5 ?
loop_
    _geom_torsion_atom_site_label_1
    _geom_torsion_atom_site_label_2
    _geom_torsion_atom_site_label_3
    _geom_torsion_atom_site_label_4
    _geom_torsion_site_symmetry_1
    _geom_torsion_site_symmetry_2
    _geom_torsion_site_symmetry_3
    _geom_torsion_site_symmetry_4
    _geom_torsion
    _geom_torsion_publ_flag
    N1 C1 C2 C3 . . . . 0.9(10) ?
    C1 C2 C3 C4 . . . . -0.7(11) ?
    C2 C3 C4 C5 . . . . -1.5(11) ?
    C3 C4 C5 N1 . . . . 3.4(10) ?
    C3 C4 C5 C6 . . . . -175.0(6) ?
    N1 C5 C6 O1 . . . . -172.7(6) ?
    C4 C5 C6 O1 . . . . 5.7(9) ?
    N1 C5 C6 N2 . . . . 6.4(8) ?
    C4 C5 C6 N2 . . . . -175.2(6) ?
    C12 C7 C8 C9 . . . . 0.6(9) ?
    N2 C7 C8 C9 . . . . -179.7(5) ?
    C7 C8 C9 C10 . . . . -0.9(9) ?
    C7 C8 C9 Br3 . . . . -179.4(4) ?
    C8 C9 C10 C11 . . . . 0.1(9) ?
    Br3 C9 C10 C11 . . . . 178.4(4) ?
    C8 C9 C10 N3 . . . . -179.5(5) ?
    Br3 C9 C10 N3 . . . . -1.1(8) ?
    C9 C10 C11 C12 . . . . 1.1(9) ?
    N3 C10 C11 C12 . . . . -179.3(5) ?
    C8 C7 C12 C11 . . . . 0.6(9) ?
    N2 C7 C12 C11 . . . . -179.2(5) ?
    C8 C7 C12 N1 . . . . 178.6(5) ?
    N2 C7 C12 N1 . . . . -1.1(9) ?
    C10 C11 C12 C7 . . . . -1.4(9) ?
    C10 C11 C12 N1 . . . . -179.5(5) ?
    C2 C1 N1 C5 . . . . 1.1(9) ?
    C2 C1 N1 C12 . . . . -178.7(6) ?
    C4 C5 N1 C1 . . . . -3.2(9) ?
    C6 C5 N1 C1 . . . . 175.2(5) ?
    C4 C5 N1 C12 . . . . 176.5(5) ?
    C6 C5 N1 C12 . . . . -5.1(8) ?
    C7 C12 N1 C1 . . . . -178.0(6) ?
    C11 C12 N1 C1 . . . . 0.1(9) ?
    C7 C12 N1 C5 . . . . 2.3(8) ?
    C11 C12 N1 C5 . . . . -179.6(5) ?
    O1 C6 N2 C7 . . . . 174.0(6) ?
    C5 C6 N2 C7 . . . . -5.1(8) ?
    C12 C7 N2 C6 . . . . 2.7(9) ?
    C8 C7 N2 C6 . . . . -177.0(5) ?
loop_
    _geom_hbond_atom_site_label_D
    _geom_hbond_atom_site_label_H
    _geom_hbond_atom_site_label_A
    _geom_hbond_site_symmetry_A
    _geom_hbond_distance_DH
    _geom_hbond_distance_HA
    _geom_hbond_distance_DA
    _geom_hbond_angle_DHA
    N2 H2A Br1 3_656 0.88 2.46 3.322(5) 167
    N3 H1N3 Br2 4_665 0.91 2.53 3.432(5) 171
    N3 H2N3 Br2 4_565 0.91 2.42 3.287(5) 160
    N3 H3N3 Br1 . 0.91 2.50 3.374(5) 162
    C2 H2 Br2 2_756 0.95 2.91 3.813(6) 160
    C3 H3 Br1 4_666 0.95 2.85 3.752(7) 160
    C8 H8 Br1 3_656 0.95 2.86 3.672(6) 144
    C11 H11 Br2 4_665 0.95 2.80 3.639(6) 148
_iucr_refine_instructions_details
;
TITL mono in P2(1)/c
CELL  0.71073   5.6782  11.9822  20.2528   90.000   90.891   90.000
ZERR     4.00   0.0002   0.0004   0.0007    0.000    0.002    0.000
LATT   1
SYMM  - X, 1/2 + Y, 1/2 - Z
SFAC  C    H    N    O    BR
UNIT  48   40   12   4    12
MERG   2
OMIT    -3.00  50.00
SIZE     0.20   0.25   0.30
ACTA
BOND
BOND   $H
CONF
WGHT     0.08010
L.S.  10
TEMP    -173.00
FVAR     0.21893
MOLE    1
C1    1    1.168218    0.346460    0.625122    11.00000    0.03537    0.03708 =
        0.03339    0.00302    0.00030   -0.00290
AFIX   43
H1    2    1.180320    0.377028    0.583103    11.00000   -1.20000
AFIX    0
C2    1    1.327615    0.376983    0.672462    11.00000    0.03731    0.03630 =
        0.04683   -0.00145   -0.00147   -0.00229
AFIX   43
H2    2    1.444769    0.428553    0.663017    11.00000   -1.20000
AFIX    0
C3    1    1.314259    0.331266    0.734028    11.00000    0.03962    0.05235 =
        0.03915   -0.01534   -0.00491    0.00216
AFIX   43
H3    2    1.423623    0.350573    0.766726    11.00000   -1.20000
AFIX    0
C4    1    1.137517    0.256366    0.747258    11.00000    0.03969    0.05178 =
        0.03225   -0.00708   -0.00088    0.00290
AFIX   43
H4    2    1.129100    0.223817    0.788841    11.00000   -1.20000
AFIX    0
C5    1    0.971444    0.229123    0.698733    11.00000    0.03074    0.03945 =
        0.02078   -0.00572    0.00183    0.00360
C6    1    0.774656    0.155725    0.716421    11.00000    0.02943    0.04048 =
        0.02819   -0.00875   -0.00276    0.00490
C7    1    0.649257    0.167234    0.601906    11.00000    0.03604    0.03194 =
        0.01797   -0.00155    0.00098    0.00206
C8    1    0.482886    0.134538    0.554314    11.00000    0.02661    0.03144 =
        0.03176    0.00008    0.00533    0.00040
AFIX   43
H8    2    0.361258    0.086307    0.565266    11.00000   -1.20000
AFIX    0
C9    1    0.501434    0.174942    0.490500    11.00000    0.03000    0.03303 =
        0.02365   -0.00464   -0.00743    0.00372
C10   1    0.681193    0.248139    0.474599    11.00000    0.03066    0.03433 =
        0.01663   -0.00157    0.00702    0.00564
C11   1    0.843650    0.282258    0.521207    11.00000    0.02557    0.03577 =
        0.02674   -0.00393    0.00347    0.00470
AFIX   43
H11   2    0.962400    0.330500    0.506900    11.00000   -1.20000
AFIX   0
C12   1    0.824993    0.238723    0.585615    11.00000    0.02490    0.02741 =
        0.02331   -0.00276    0.00274    0.00036
N1    3    0.993286    0.273530    0.636836    11.00000    0.02606    0.02915 =
        0.02313   -0.00178    0.00022    0.00039
N2    3    0.628916    0.125469    0.665882    11.00000    0.03270    0.03664 =
        0.02761    0.00244    0.00519   -0.00131
AFIX   43
H2A   2    0.518629    0.078271    0.673618    11.00000   -1.20000
AFIX    0
N3    3    0.698699    0.291345    0.408024    11.00000    0.04096    0.04370 =
        0.02042    0.00276    0.00441    0.00293
AFIX  137
H1N3  2    0.825531    0.334642    0.405294    11.00000   -1.50000
H2N3  2    0.570569    0.331113    0.398118    11.00000   -1.50000
H3N3  2    0.710750    0.234813    0.379773    11.00000   -1.50000
AFIX    0
O1    4    0.742604    0.125075    0.773478    11.00000    0.05032    0.06217 =
        0.01654    0.00403    0.00771   -0.00722
BR1   5    0.824499    0.049741    0.330374    11.00000    0.03181    0.04647 =
        0.04153   -0.00175    0.00317   -0.00441
BR2   5    0.213961    0.059121    0.911407    11.00000    0.04241    0.04373 =
        0.05790   -0.00722    0.01150   -0.00274
BR3   5    0.266915    0.128686    0.427841    11.00000    0.03708    0.04613 =
        0.03334   -0.00473   -0.00447    0.00102
HKLF 4
END
;
