# Supplementary material for: Crystal structure of 2-aza­niumyl-3-bromo-6-oxo-5,6-di­hydro­pyrido[1,2-a]quinoxalin-11-ium dibromide
Source: Acta Crystallogr E Crystallogr Commun. 2015 Jan 1;71(Pt 1):o17–8. doi: 10.1107/S2056989014026127 (PMC4331889; doi:10.1107/S2056989014026127)
Supplement: Supplementary file 2 [file e-71-00o17-Isup2.hkl]

# 
# h,k,l, Fc-squared, Fo-squared, sigma(Fo-squared) and status flag 
# 
data_I
_shelx_title ' mono in P2(1)/c' 
_shelx_refln_list_code          4 
_shelx_F_calc_maximum      343.91 
_exptl_crystal_F_000       864.00 
_reflns_d_resolution_high  0.8412 
 
loop_ 
 _symmetry_equiv_pos_as_xyz 
 'x, y, z' 
 '-x, y+1/2, -z+1/2' 
 '-x, -y, -z' 
 'x, -y-1/2, z-1/2' 
 
_cell_length_a     5.6782 
_cell_length_b    11.9822 
_cell_length_c    20.2528 
_cell_angle_alpha  90.000 
_cell_angle_beta   90.891 
_cell_angle_gamma  90.000 
 
_shelx_F_squared_multiplier     1.000 
 
loop_ 
 _refln_index_h 
 _refln_index_k 
 _refln_index_l 
 _refln_F_squared_calc 
 _refln_F_squared_meas 
 _refln_F_squared_sigma 
 _refln_observed_status 
   1   0   0     2745.14     3487.70    213.40 o 
   2   0   0    89751.34    74521.55    600.21 o 
   3   0   0     8548.82     8423.27    251.68 o 
   4   0   0     6789.05     7405.23    820.19 o 
   5   0   0     2126.80     2312.38    310.25 o 
   6   0   0     1082.58     1057.45    278.87 o 
   1   1   0      337.28      243.51      8.16 o 
   2   1   0       58.64       64.61     16.72 o 
   3   1   0     3248.88     3156.00    143.85 o 
   4   1   0      144.84      212.29     52.57 o 
   5   1   0     1700.81     1964.12    264.43 o 
   6   1   0      348.70      341.44    134.44 o 
   0   2   0      395.58      270.32     15.17 o 
   1   2   0      507.77      450.98     17.56 o 
   2   2   0     9087.95     9521.14    368.04 o 
   3   2   0    11723.38    11976.07    312.48 o 
   4   2   0       16.55       44.24     31.45 o 
   5   2   0     2864.25     3191.71    344.78 o 
   6   2   0       10.04       46.05     92.35 o 
   1   3   0    15149.73    13095.13    233.37 o 
   2   3   0     1540.64     1280.75     38.40 o 
   3   3   0     7041.11     7108.50    330.05 o 
   4   3   0      868.63     1020.83     62.73 o 
   5   3   0     3241.87     3748.90    252.02 o 
   6   3   0        0.25       73.55     84.74 o 
   0   4   0     7594.60     5926.05     99.86 o 
   1   4   0    10472.42     8753.16    442.84 o 
   2   4   0     6383.50     5274.16     86.79 o 
   3   4   0     1894.54     1828.64     60.51 o 
   4   4   0     3036.84     2946.62     92.32 o 
   5   4   0     1290.21     1251.91    100.11 o 
   6   4   0     1391.90     1423.49    149.81 o 
   1   5   0     5523.27     4232.46    102.87 o 
   2   5   0      595.39      641.97     25.54 o 
   3   5   0       96.26       58.13     27.79 o 
   4   5   0       29.14       11.21     45.36 o 
   5   5   0      500.17      482.93    107.48 o 
   6   5   0      859.31      965.99    144.21 o 
   0   6   0     3875.07     3581.04     76.63 o 
   1   6   0     3191.94     3259.41     59.59 o 
   2   6   0     1311.81     1165.00     35.91 o 
   3   6   0     1221.51     1196.06     41.83 o 
   4   6   0       11.39       -0.29     39.75 o 
   5   6   0     1246.83     1343.02     96.33 o 
   6   6   0       99.64      127.15    119.90 o 
   1   7   0     1704.31     1173.68     39.14 o 
   2   7   0      485.66      502.93     40.40 o 
   3   7   0       60.05       83.39     35.33 o 
   4   7   0       98.43      139.77     66.99 o 
   5   7   0      118.28      108.76     75.64 o 
   0   8   0      160.19      176.15     44.16 o 
   1   8   0     1137.02      997.14     44.18 o 
   2   8   0      216.10      225.83     39.17 o 
   3   8   0     6282.51     5733.35    197.71 o 
   4   8   0      220.32      219.15     76.95 o 
   5   8   0     2332.90     2702.02    140.06 o 
   1   9   0      139.09      149.23     38.37 o 
   2   9   0      414.93      312.39     49.76 o 
   3   9   0      411.37      465.02     59.71 o 
   4   9   0      502.19      647.11     95.15 o 
   5   9   0      455.16      528.31    100.97 o 
   0  10   0    12699.07    12959.87    650.95 o 
   1  10   0      728.87      763.93     56.89 o 
   2  10   0     4049.55     4028.01    124.11 o 
   3  10   0     2618.16     2538.04    152.13 o 
   4  10   0       92.94      129.64     88.33 o 
   1  11   0        9.70       62.58     69.49 o 
   2  11   0      173.54      119.58     67.76 o 
   3  11   0        2.41      -13.73     65.41 o 
   4  11   0      167.07      202.17     64.42 o 
   0  12   0     3285.62     4071.75    335.35 o 
   1  12   0       53.68       51.75     96.19 o 
   2  12   0     1667.23     2169.57    131.86 o 
   3  12   0       99.52      116.06     76.38 o 
   1  13   0      653.48      873.69    131.32 o 
   2  13   0      111.62      120.51    113.43 o 
   0  14   0       90.19       58.16    200.84 o 
   1  14   0        6.98       71.32    119.59 o 
  -6   1   1      989.42      940.84    150.41 o 
  -5   1   1     3405.43     3604.38    207.45 o 
  -4   1   1     7462.06     7618.62    413.85 o 
  -3   1   1       26.10       23.55     19.92 o 
  -2   1   1    15360.45    17976.02    523.39 o 
  -1   1   1      101.98      122.59      7.18 o 
   0   1   1     2466.34     2304.74     38.63 o 
   1   1   1     6044.06     6235.39    266.82 o 
   2   1   1    13693.28    12221.60    303.84 o 
   3   1   1      425.29      544.65     29.96 o 
   4   1   1     7295.11     8381.40    690.01 o 
   5   1   1        2.14        8.55     63.26 o 
   6   1   1      385.19      402.77    106.51 o 
  -6   2   1      662.72      730.64    118.25 o 
  -5   2   1     1030.55     1237.95    151.71 o 
  -4   2   1     3156.23     3062.58    208.53 o 
  -3   2   1     1931.72     2023.73     63.77 o 
  -2   2   1     6788.43     5845.15    319.37 o 
  -1   2   1      304.86      208.15     11.07 o 
   0   2   1     1181.81      898.59     15.85 o 
   1   2   1     1653.62     2033.72     49.83 o 
   2   2   1      862.04      890.92     25.43 o 
   3   2   1      395.15      337.34     39.43 o 
   4   2   1     4649.24     4857.99    281.77 o 
   5   2   1     2795.34     2898.37    282.55 o 
   6   2   1     3169.39     3323.92    347.01 o 
  -6   3   1     1128.05     1055.93    129.49 o 
  -5   3   1       93.03       91.90     78.30 o 
  -4   3   1     6728.74     6861.01    220.00 o 
  -3   3   1     4819.04     5021.20    187.50 o 
  -2   3   1     4739.33     3550.87     98.34 o 
  -1   3   1    70268.90    64405.25   1804.60 o 
   0   3   1     8712.71     7602.60     83.86 o 
   1   3   1    19206.04    16764.03    270.93 o 
   2   3   1      809.79      591.02     26.38 o 
   3   3   1     1616.05     1689.77     92.68 o 
   4   3   1     1290.91     1382.51     92.67 o 
   5   3   1      452.10      531.85     59.29 o 
   6   3   1      323.50      376.80    115.75 o 
  -6   4   1       26.60       68.00    109.00 o 
  -5   4   1       30.54        3.92     75.64 o 
  -4   4   1      632.69      594.95     51.99 o 
  -3   4   1      482.77      431.07     26.18 o 
  -2   4   1     4846.02     3988.00     71.61 o 
  -1   4   1    12273.13    10493.38    129.09 o 
   0   4   1     1118.61     1071.03     27.18 o 
   1   4   1    23016.36    19207.15    521.70 o 
   2   4   1     3341.65     3031.59     75.95 o 
   3   4   1     8418.62     8015.73    272.92 o 
   4   4   1     6901.82     7337.35    291.82 o 
   5   4   1      233.33      244.99     94.98 o 
   6   4   1     1703.69     1678.25    206.96 o 
  -6   5   1        4.60       24.62    112.99 o 
  -5   5   1      383.40      403.57     55.05 o 
  -4   5   1       84.11      153.76     47.05 o 
  -3   5   1     1103.52     1184.39     44.82 o 
  -2   5   1      188.93      222.14     20.60 o 
  -1   5   1      300.14      274.58     19.96 o 
   0   5   1     2157.09     2050.88     39.22 o 
   1   5   1      146.38      144.22     17.23 o 
   2   5   1     1929.05     1584.07     34.44 o 
   3   5   1      272.07      309.23     35.76 o 
   4   5   1      865.49      954.99     66.87 o 
   5   5   1      100.71      135.93     94.71 o 
   6   5   1      322.66      413.50    123.73 o 
  -6   6   1      481.68      541.08    133.98 o 
  -5   6   1      104.33      135.30     69.10 o 
  -4   6   1       23.89       68.61     52.74 o 
  -3   6   1     1377.25     1229.74     43.76 o 
  -2   6   1      255.59      221.16     25.88 o 
  -1   6   1    12051.11    10189.95    214.36 o 
   0   6   1      172.10      197.50     22.55 o 
   1   6   1    23114.85    18713.67    335.99 o 
   2   6   1     3003.44     2654.95     46.17 o 
   3   6   1    14825.67    14097.61    427.71 o 
   4   6   1     4159.72     4153.28    109.42 o 
   5   6   1     2728.52     3044.34    158.10 o 
   6   6   1      973.41      900.43    143.76 o 
  -5   7   1        8.50       23.79     74.11 o 
  -4   7   1     6214.99     6455.08    284.91 o 
  -3   7   1     2611.96     2344.77     68.84 o 
  -2   7   1     7722.15     6832.03    180.35 o 
  -1   7   1    14206.85    12852.53    310.34 o 
   0   7   1    10844.91     9418.94    210.37 o 
   1   7   1     9568.79     8360.52    148.67 o 
   2   7   1     1598.78     1412.94     53.82 o 
   3   7   1     1687.68     1486.96     59.44 o 
   4   7   1      373.35      378.80     74.76 o 
   5   7   1        7.10      -14.02     70.43 o 
  -5   8   1      252.01      241.39     87.65 o 
  -4   8   1       22.27       -3.79     70.82 o 
  -3   8   1      309.69      294.12     46.13 o 
  -2   8   1     1231.91     1087.02     52.80 o 
  -1   8   1      253.79      284.95     35.28 o 
   0   8   1     1031.93      835.16     37.24 o 
   1   8   1     1715.42     1709.34     60.15 o 
   2   8   1        0.19       -0.44     33.00 o 
   3   8   1      514.05      512.42     49.03 o 
   4   8   1      622.33      583.17     86.37 o 
   5   8   1      111.36      104.93     80.78 o 
  -5   9   1       82.03       71.81     86.92 o 
  -4   9   1     3589.56     3837.03    235.02 o 
  -3   9   1      734.71      711.50     65.98 o 
  -2   9   1     6444.25     6100.04    188.59 o 
  -1   9   1     5671.52     5088.38    211.48 o 
   0   9   1     1023.13      833.76     52.18 o 
   1   9   1     5545.29     4979.16    178.52 o 
   2   9   1       66.31       36.39     39.99 o 
   3   9   1      764.52      722.38     64.36 o 
   4   9   1        0.82        9.43     75.95 o 
   5   9   1        5.91      -31.97     84.34 o 
  -4  10   1       54.21       99.09     51.51 o 
  -3  10   1     1720.29     1785.35     89.23 o 
  -2  10   1      378.27      398.83     55.14 o 
  -1  10   1     4100.93     3961.01    128.40 o 
   0  10   1      614.87      527.21     58.34 o 
   1  10   1     2625.12     2603.89     88.15 o 
   2  10   1      510.72      591.54     59.32 o 
   3  10   1     1297.23     1370.53     98.20 o 
   4  10   1      131.48       92.53     86.99 o 
  -4  11   1      488.45      398.98     70.10 o 
  -3  11   1        0.37      -33.83     65.59 o 
  -2  11   1       96.64       80.18     74.02 o 
  -1  11   1      174.47      233.02     67.41 o 
   0  11   1      396.64      427.03     73.41 o 
   1  11   1      298.65      318.17     71.04 o 
   2  11   1     1926.82     2046.01    131.87 o 
   3  11   1        0.12       -9.61     65.72 o 
   4  11   1      878.52     1024.27     83.07 o 
  -3  12   1       99.40      102.91     77.24 o 
  -2  12   1      275.20      343.61     93.33 o 
  -1  12   1      478.25      483.54    108.74 o 
   0  12   1        0.70       41.47     67.24 o 
   1  12   1      903.25      972.92    123.79 o 
   2  12   1      423.08      499.69     93.93 o 
   3  12   1      214.10      212.66     77.91 o 
  -2  13   1       31.28       16.05    109.74 o 
  -1  13   1      158.81      227.45    113.46 o 
   0  13   1      380.31      556.60    104.18 o 
   1  13   1        0.94      -80.79    102.85 o 
   2  13   1      622.10      771.94    130.88 o 
  -1  14   1        4.11      -60.92    115.72 o 
   0  14   1      147.51      255.01    161.77 o 
   1  14   1       48.24       27.32    118.41 o 
  -6   0   2     1482.12     1772.60    245.19 o 
  -5   0   2     9257.72    10139.00   1171.87 o 
  -4   0   2     1161.65     1472.15    225.00 o 
  -3   0   2     8515.10     7876.92    494.59 o 
  -2   0   2        9.07       71.77     22.63 o 
  -1   0   2    25170.27    28152.37    744.50 o 
   0   0   2     1568.34     2023.30     22.44 o 
   1   0   2      556.30      464.88     19.53 o 
   2   0   2     5928.24     5763.81   1224.38 o 
   3   0   2     5391.47     6122.42    230.34 o 
   4   0   2     6795.74     7368.80   1301.47 o 
   5   0   2     1985.52     2230.31    389.12 o 
   6   0   2      105.50      194.06    124.49 o 
  -6   1   2      150.91      207.72    112.28 o 
  -5   1   2      867.64      964.82    101.52 o 
  -4   1   2      847.07      847.09     63.96 o 
  -3   1   2     5978.16     6743.66    209.39 o 
  -2   1   2    13844.27    15271.40    317.96 o 
  -1   1   2      818.44      928.72     59.95 o 
   0   1   2     2146.23     2265.94     30.39 o 
   1   1   2     3124.48     3047.20    115.25 o 
   2   1   2    16985.90    14658.58    865.97 o 
   3   1   2      882.65      860.89     36.74 o 
   4   1   2     2870.35     3353.43    317.60 o 
   5   1   2     2298.30     2583.10    270.62 o 
   6   1   2      956.90      928.27    120.06 o 
  -6   2   2      695.36      636.34    224.16 o 
  -5   2   2      875.57      895.04     72.00 o 
  -4   2   2        7.45        5.25     30.80 o 
  -3   2   2     4150.52     4515.28    158.23 o 
  -2   2   2     3169.30     3732.19    101.21 o 
  -1   2   2      522.07      646.19     16.95 o 
   0   2   2     1036.69      882.32     16.89 o 
   1   2   2      477.84      403.94     20.84 o 
   2   2   2     1171.62     1301.27     68.68 o 
   3   2   2       92.68       81.09     25.67 o 
   4   2   2     1437.81     1528.59     55.90 o 
   5   2   2     1298.61     1335.76    142.56 o 
   6   2   2      370.52      373.90    108.17 o 
  -6   3   2       77.81       90.69     99.01 o 
  -5   3   2     2827.05     3003.24    226.36 o 
  -4   3   2      197.10      207.24     36.40 o 
  -3   3   2    21562.58    21041.71    622.77 o 
  -2   3   2     6640.53     5163.30    335.89 o 
  -1   3   2    91147.77    90671.02   1310.19 o 
   0   3   2    46712.57    45392.97    453.55 o 
   1   3   2     7260.44     6579.08    149.22 o 
   2   3   2    30459.86    26771.95    978.57 o 
   3   3   2      300.84      285.95     25.39 o 
   4   3   2     7814.09     7923.74    422.12 o 
   5   3   2     2768.37     2956.41    196.54 o 
   6   3   2       33.25      -27.05    100.21 o 
  -6   4   2       16.11      -44.01     97.66 o 
  -5   4   2      507.99      537.74     97.57 o 
  -4   4   2      137.70      187.60     46.40 o 
  -3   4   2     1035.48      910.40     40.16 o 
  -2   4   2     1024.95     1286.70     36.11 o 
  -1   4   2     3926.42     3008.27     78.64 o 
   0   4   2     1259.02      925.25     25.31 o 
   1   4   2     9789.70     8384.42    226.71 o 
   2   4   2      686.64      479.88     19.92 o 
   3   4   2     3560.25     3670.62    131.97 o 
   4   4   2     1763.76     1996.80    106.11 o 
   5   4   2       18.92      -10.36     85.79 o 
   6   4   2      343.45      470.79    119.92 o 
  -6   5   2     3242.17     3415.68    240.28 o 
  -5   5   2     1168.11     1067.13     84.52 o 
  -4   5   2     4432.06     4396.02    206.28 o 
  -3   5   2     7102.97     6656.31    173.89 o 
  -2   5   2      956.20     1015.01     34.20 o 
  -1   5   2      488.64      433.75     23.07 o 
   0   5   2    14628.22    14473.32    117.75 o 
   1   5   2      533.77      337.89     19.39 o 
   2   5   2    12273.33    10784.20    256.27 o 
   3   5   2    10652.41     9691.19    369.22 o 
   4   5   2      124.45      144.02     45.07 o 
   5   5   2     5216.15     5160.87    414.22 o 
   6   5   2       65.21       68.37    109.77 o 
  -6   6   2      176.55      173.36    123.83 o 
  -5   6   2        5.98      -41.57     64.61 o 
  -4   6   2      383.74      461.33     56.82 o 
  -3   6   2      381.63      433.28     30.66 o 
  -2   6   2     3940.37     4152.83     89.17 o 
  -1   6   2      402.69      354.18     24.92 o 
   0   6   2       10.26       12.70     18.09 o 
   1   6   2      244.56      230.87     22.25 o 
   2   6   2       50.49       51.02     21.34 o 
   3   6   2        6.63       87.12     36.09 o 
   4   6   2      339.73      363.20     46.01 o 
   5   6   2      177.56      202.64     64.83 o 
   6   6   2       19.13      -53.82    111.22 o 
  -5   7   2      149.00      207.29     79.70 o 
  -4   7   2     1995.55     2256.50    115.09 o 
  -3   7   2     2372.91     2188.21     90.44 o 
  -2   7   2      884.08      888.77     50.56 o 
  -1   7   2     3018.60     3428.87     99.05 o 
   0   7   2     4045.82     3704.47     75.15 o 
   1   7   2      239.88      181.04     25.94 o 
   2   7   2     2904.11     2547.46     75.18 o 
   3   7   2     3446.39     3317.59    100.17 o 
   4   7   2      416.32      388.59     74.69 o 
   5   7   2     3258.32     3278.13    218.16 o 
  -5   8   2       22.98       60.18     84.25 o 
  -4   8   2        4.40       -0.27     71.54 o 
  -3   8   2       26.81      -13.35     39.84 o 
  -2   8   2      667.09      722.93     52.18 o 
  -1   8   2      922.57      919.13     40.19 o 
   0   8   2      405.66      346.57     31.37 o 
   1   8   2      827.37      812.16     42.20 o 
   2   8   2      459.14      397.01     43.27 o 
   3   8   2       48.16       33.55     39.22 o 
   4   8   2      150.56      220.19     75.45 o 
   5   8   2      151.49      208.73     84.12 o 
  -5   9   2        7.56      -24.07     86.59 o 
  -4   9   2      147.18      182.27     81.92 o 
  -3   9   2      200.11      189.19     55.62 o 
  -2   9   2      849.61      822.60     54.48 o 
  -1   9   2      919.80      904.51     54.29 o 
   0   9   2      255.96      208.21     41.98 o 
   1   9   2      800.39      837.09     49.91 o 
   2   9   2      555.74      549.89     50.91 o 
   3   9   2      592.04      569.92     61.18 o 
   4   9   2       93.26       40.26     77.50 o 
   5   9   2      582.64      788.94    107.19 o 
  -4  10   2        2.43      -15.49     56.86 o 
  -3  10   2     1296.83     1234.72     79.95 o 
  -2  10   2      255.34      228.43     56.47 o 
  -1  10   2      628.47      630.62     64.94 o 
   0  10   2       15.87      -38.73     45.06 o 
   1  10   2        2.19        7.90     46.21 o 
   2  10   2      456.32      438.16     57.08 o 
   3  10   2       62.16       86.61     62.14 o 
   4  10   2      631.81      661.72    103.69 o 
  -4  11   2      212.83      221.63     70.65 o 
  -3  11   2      432.09      425.08     79.06 o 
  -2  11   2       28.17       38.05     73.89 o 
  -1  11   2       68.83       89.84     72.96 o 
   0  11   2      179.95      161.85     68.69 o 
   1  11   2       41.69       22.75     56.94 o 
   2  11   2      457.65      341.39     72.08 o 
   3  11   2      233.11      276.28     74.44 o 
   4  11   2      247.62      276.11     99.20 o 
  -3  12   2      457.01      575.58     98.02 o 
  -2  12   2        6.56       16.23     97.16 o 
  -1  12   2       37.17       35.24     79.32 o 
   0  12   2       36.64       66.32     83.19 o 
   1  12   2       10.01       45.75     87.22 o 
   2  12   2      698.15      836.16     92.39 o 
   3  12   2       86.51       34.57     75.48 o 
  -2  13   2     1718.77     1949.93    161.09 o 
  -1  13   2     2194.98     2938.94    183.17 o 
   0  13   2     2806.69     3764.42    205.33 o 
   1  13   2      644.39      872.16    129.67 o 
   2  13   2     2551.86     3169.70    327.91 o 
  -1  14   2       89.50      112.21    119.78 o 
   0  14   2       85.56      178.62    123.53 o 
   1  14   2      337.01      382.86    128.05 o 
  -6   1   3       24.16       68.97    107.83 o 
  -5   1   3     1443.68     1362.00     67.68 o 
  -4   1   3      257.70      231.18     34.96 o 
  -3   1   3     2778.01     2573.61     58.04 o 
  -2   1   3     6406.46     7073.87    123.67 o 
  -1   1   3      455.55      294.34     14.37 o 
   0   1   3     4869.92     6937.95     85.64 o 
   1   1   3     9000.72    12462.29    346.48 o 
   2   1   3       75.08       71.99     10.80 o 
   3   1   3     6132.12     6305.34    376.59 o 
   4   1   3     7943.65     8118.43    637.60 o 
   5   1   3     1482.16     1467.37    132.26 o 
   6   1   3     3785.69     3604.71    516.99 o 
  -6   2   3      303.63      291.12    101.90 o 
  -5   2   3     3072.43     3555.52    132.22 o 
  -4   2   3       26.68        1.03     34.45 o 
  -3   2   3      690.94      703.66     26.91 o 
  -2   2   3      545.25      498.83     21.02 o 
  -1   2   3    25701.98    29952.16    420.82 o 
   0   2   3      741.00      589.80     16.88 o 
   1   2   3    16078.26    16604.35    520.29 o 
   2   2   3     6283.42     5500.84    299.49 o 
   3   2   3     3207.73     2985.95    195.18 o 
   4   2   3     5492.26     5544.87    291.43 o 
   5   2   3      219.86      352.26     70.47 o 
   6   2   3     1368.50     1595.76    261.36 o 
  -6   3   3      474.50      624.68    144.00 o 
  -5   3   3      405.91      511.60     93.76 o 
  -4   3   3       69.66      112.93     37.30 o 
  -3   3   3      313.95      307.20     23.31 o 
  -2   3   3      960.56      920.47     58.70 o 
  -1   3   3    10427.35    10615.96    148.06 o 
   0   3   3    10438.62    11335.59     80.74 o 
   1   3   3    15064.98    13564.84    348.98 o 
   2   3   3     1085.67      935.20     57.68 o 
   3   3   3    12324.80    11886.70    601.18 o 
   4   3   3      120.12      153.57     46.66 o 
   5   3   3      615.89      760.30    116.80 o 
   6   3   3      395.57      238.50    134.49 o 
  -6   4   3      323.81      363.95    111.29 o 
  -5   4   3     4209.86     4312.02    434.63 o 
  -4   4   3     8229.23     8373.98    399.06 o 
  -3   4   3     1732.73     1880.52     52.17 o 
  -2   4   3    15364.93    16477.98    435.32 o 
  -1   4   3      374.18      395.76     22.24 o 
   0   4   3     9294.73     9971.24    117.10 o 
   1   4   3    13821.74    12556.99    457.72 o 
   2   4   3      136.79      193.69     16.53 o 
   3   4   3     4700.83     5175.71    212.62 o 
   4   4   3      120.66       89.80     32.45 o 
   5   4   3      288.87      339.78     85.95 o 
   6   4   3        9.77      -11.35    101.87 o 
  -6   5   3      112.13      142.68    140.48 o 
  -5   5   3      308.35      284.70     60.79 o 
  -4   5   3      316.19      288.27     42.28 o 
  -3   5   3       99.23       84.48     22.81 o 
  -2   5   3      411.48      443.39     25.34 o 
  -1   5   3       18.66       16.13     16.81 o 
   0   5   3      377.62      384.74     22.74 o 
   1   5   3      387.36      299.39     19.83 o 
   2   5   3     1147.56      995.94     40.16 o 
   3   5   3      392.94      395.42     35.78 o 
   4   5   3      479.98      581.66     53.80 o 
   5   5   3      149.78      121.82     93.24 o 
   6   5   3      215.75      217.93    116.94 o 
  -6   6   3     1181.86     1252.04    158.20 o 
  -5   6   3      922.29      977.85     98.27 o 
  -4   6   3    11892.78    11464.19    583.42 o 
  -3   6   3       44.45       73.83     27.24 o 
  -2   6   3    51367.75    48060.33   1647.66 o 
  -1   6   3     1410.38     1375.61     37.82 o 
   0   6   3    24428.42    22091.19    487.10 o 
   1   6   3     2489.82     2218.35     49.97 o 
   2   6   3     4586.49     4188.07    151.83 o 
   3   6   3      189.26      226.41     39.40 o 
   4   6   3       42.35       68.65     38.70 o 
   5   6   3      454.29      479.49     71.37 o 
   6   6   3      222.87      352.43    126.71 o 
  -5   7   3      345.04      382.42     86.48 o 
  -4   7   3      169.32      230.97     72.85 o 
  -3   7   3      367.21      385.82     41.52 o 
  -2   7   3     2522.53     2355.37    129.72 o 
  -1   7   3     5958.72     5114.20    230.33 o 
   0   7   3     2693.58     2390.84     68.18 o 
   1   7   3    11028.39     9760.63    250.01 o 
   2   7   3      112.17       66.28     32.03 o 
   3   7   3     8194.34     7877.05    268.25 o 
   4   7   3      158.50      152.34     68.81 o 
   5   7   3      702.10      894.48     91.13 o 
  -5   8   3      324.76      367.47     93.84 o 
  -4   8   3      362.71      375.30     83.69 o 
  -3   8   3      102.65       87.50     43.38 o 
  -2   8   3       33.38       24.38     37.66 o 
  -1   8   3     1064.43      959.16     43.63 o 
   0   8   3        8.81        9.39     26.40 o 
   1   8   3     1322.30     1258.57     51.56 o 
   2   8   3     1253.33     1121.56     59.52 o 
   3   8   3        6.54       -9.22     37.86 o 
   4   8   3      388.91      393.76     81.33 o 
   5   8   3       32.31       31.92     77.91 o 
  -5   9   3       44.75       56.61     92.58 o 
  -4   9   3      159.41      159.48     52.80 o 
  -3   9   3     1052.89     1173.65     74.53 o 
  -2   9   3     1711.70     1691.61     73.99 o 
  -1   9   3     2252.10     2335.00     86.48 o 
   0   9   3     2059.20     1809.50     73.08 o 
   1   9   3     8229.82     7760.59    258.80 o 
   2   9   3      446.34      409.72     52.92 o 
   3   9   3     5028.14     4805.58    197.69 o 
   4   9   3      187.86      165.27     81.39 o 
   5   9   3     1230.45     1325.10    127.43 o 
  -4  10   3     1097.70     1129.73    120.27 o 
  -3  10   3      225.04      123.54     65.68 o 
  -2  10   3     3235.69     3225.06    102.80 o 
  -1  10   3      297.53      279.07     64.56 o 
   0  10   3     4884.92     4677.46    204.24 o 
   1  10   3       20.65       11.02     46.32 o 
   2  10   3     2470.34     2485.81    135.27 o 
   3  10   3       62.65       34.76     62.58 o 
   4  10   3      612.00      625.14    103.14 o 
  -4  11   3        2.27      -37.49     67.96 o 
  -3  11   3     1670.80     1675.79    103.43 o 
  -2  11   3      431.43      550.11     89.96 o 
  -1  11   3      442.88      455.60     84.64 o 
   0  11   3      743.10      902.24     84.79 o 
   1  11   3       15.28       81.25     66.97 o 
   2  11   3        0.13      -16.66     64.40 o 
   3  11   3      395.05      301.29     75.14 o 
   4  11   3      665.03      842.08    116.93 o 
  -3  12   3      298.75      268.64     91.39 o 
  -2  12   3     1091.47     1103.20    131.20 o 
  -1  12   3      425.48      466.12    109.69 o 
   0  12   3      360.64      337.82    106.63 o 
   1  12   3      614.94      854.79    106.94 o 
   2  12   3        1.61      -39.18     69.72 o 
   3  12   3      716.99      758.79     93.57 o 
  -2  13   3        5.78       62.39    113.68 o 
  -1  13   3      370.80      482.17    125.28 o 
   0  13   3      121.98       93.96    111.01 o 
   1  13   3       12.06       28.11     94.33 o 
   2  13   3        5.39       10.34    110.97 o 
   0  14   3        4.09       12.01    121.19 o 
  -6   0   4      438.92      416.95    180.13 o 
  -5   0   4     3356.92     3054.41    252.93 o 
  -4   0   4     3361.60     3273.32    186.80 o 
  -3   0   4    30000.75    31995.22   1017.90 o 
  -2   0   4      266.80      421.60     29.40 o 
  -1   0   4   118275.78   136177.25   2174.19 o 
   0   0   4    18156.33    23581.38    279.03 o 
   1   0   4    60502.34    65423.62   2058.75 o 
   2   0   4    33362.46    36510.80   1236.34 o 
   3   0   4    12059.26    11842.41   2142.38 o 
   4   0   4     6032.66     5754.95    644.91 o 
   5   0   4     1268.51     1541.45    314.44 o 
   6   0   4        1.08      -70.84    111.24 o 
  -6   1   4      836.48      723.00    141.00 o 
  -5   1   4     1210.96     1277.27     74.81 o 
  -4   1   4     3923.70     4129.45    173.70 o 
  -3   1   4    11394.53    14178.06    300.56 o 
  -2   1   4     8263.60     8879.26    164.39 o 
  -1   1   4     2052.30     2438.19     57.08 o 
   0   1   4    16855.71    19285.26    252.97 o 
   1   1   4      111.10      127.03     11.19 o 
   2   1   4     3293.64     3071.60    148.92 o 
   3   1   4      848.57      939.33     60.19 o 
   4   1   4     2562.19     2528.52    241.99 o 
   5   1   4        6.91       62.72     69.67 o 
   6   1   4      559.09      632.50    152.83 o 
  -6   2   4     1164.78     1021.69    176.99 o 
  -5   2   4      142.55      156.32     79.75 o 
  -4   2   4     2897.53     2680.22    108.95 o 
  -3   2   4    11610.86    12201.11    279.39 o 
  -2   2   4       34.02       67.50     17.62 o 
  -1   2   4    23023.28    25390.39    537.90 o 
   0   2   4    11814.22    14927.15    168.74 o 
   1   2   4    13462.95    14813.44    375.62 o 
   2   2   4    14733.43    15005.97    757.05 o 
   3   2   4      649.04      652.51     40.94 o 
   4   2   4     2444.47     2449.85    211.60 o 
   5   2   4      411.09      519.67     73.56 o 
   6   2   4      130.16      197.75    114.03 o 
  -6   3   4     1990.49     2220.11    167.51 o 
  -5   3   4      972.54     1022.63    108.27 o 
  -4   3   4     2475.63     2481.93    110.71 o 
  -3   3   4     4089.20     4255.70    147.09 o 
  -2   3   4     8700.92     9046.99    184.26 o 
  -1   3   4     9018.20    10017.02    102.11 o 
   0   3   4     2930.96     2623.82     35.09 o 
   1   3   4     1060.48     1230.27     46.07 o 
   2   3   4     5452.11     4511.92    193.65 o 
   3   3   4      464.90      523.19     41.52 o 
   4   3   4     2063.98     1961.71    134.54 o 
   5   3   4      273.08      274.43     82.78 o 
   6   3   4     1170.64     1042.87    227.09 o 
  -6   4   4      517.63      580.98    120.09 o 
  -5   4   4      909.05     1073.89    112.87 o 
  -4   4   4     1901.30     1716.76     78.25 o 
  -3   4   4     2808.47     2695.16    102.90 o 
  -2   4   4     4170.79     4317.67     87.87 o 
  -1   4   4     2963.88     2542.40     42.56 o 
   0   4   4       63.76       95.30     16.12 o 
   1   4   4     5773.65     4865.28    237.99 o 
   2   4   4     1429.99     1413.98     61.77 o 
   3   4   4     5398.37     5323.47    265.97 o 
   4   4   4     5777.65     6105.10    392.56 o 
   5   4   4     2752.44     3065.21    410.37 o 
   6   4   4      288.83      292.37    114.69 o 
  -6   5   4      576.31      557.45    160.63 o 
  -5   5   4       26.05       66.96     58.56 o 
  -4   5   4       70.33       92.84     42.85 o 
  -3   5   4      559.03      637.50     37.21 o 
  -2   5   4    10004.17    10301.61    277.06 o 
  -1   5   4        1.20       -4.94     17.10 o 
   0   5   4     5642.45     5284.29    112.45 o 
   1   5   4      881.80      782.55     29.67 o 
   2   5   4      812.75      718.16     27.20 o 
   3   5   4      489.87      535.11     41.98 o 
   4   5   4      431.05      376.47     51.16 o 
   5   5   4      181.23      184.60     97.54 o 
   6   5   4        0.20       68.35    109.83 o 
  -6   6   4      310.23      271.25    152.64 o 
  -5   6   4      217.50      241.96     84.31 o 
  -4   6   4      451.58      405.95     51.50 o 
  -3   6   4     1851.29     1611.06     77.05 o 
  -2   6   4     1066.88     1220.18     54.93 o 
  -1   6   4     2388.54     2128.15     82.22 o 
   0   6   4     1315.79     1373.94     65.80 o 
   1   6   4     1563.01     1356.85     37.99 o 
   2   6   4     2956.21     2750.36    122.81 o 
   3   6   4        1.42      -21.35     34.01 o 
   4   6   4     4702.77     5239.52    334.66 o 
   5   6   4      258.17      268.60     66.04 o 
   6   6   4      157.22      235.58    121.82 o 
  -5   7   4       45.86       40.03     77.44 o 
  -4   7   4      360.29      253.82     85.78 o 
  -3   7   4       94.32       38.52     37.73 o 
  -2   7   4      256.99      250.13     36.82 o 
  -1   7   4       73.34       48.58     26.83 o 
   0   7   4     3612.57     3411.01     90.39 o 
   1   7   4      862.52      833.57     58.95 o 
   2   7   4     1604.39     1704.70     65.58 o 
   3   7   4        4.17        4.43     33.54 o 
   4   7   4       13.98       80.71     62.38 o 
   5   7   4       97.47      131.13     73.11 o 
  -5   8   4       16.57      -17.32     82.76 o 
  -4   8   4     2953.14     3035.34    138.08 o 
  -3   8   4      301.21      290.00     45.47 o 
  -2   8   4       94.28       90.64     36.47 o 
  -1   8   4     1712.06     1527.19     57.66 o 
   0   8   4     1967.58     1832.71     66.78 o 
   1   8   4        1.00      -24.14     33.32 o 
   2   8   4     6847.41     6315.71    259.11 o 
   3   8   4     2250.99     2173.43    103.38 o 
   4   8   4     2860.81     2925.75    133.02 o 
   5   8   4     1899.78     2158.87    183.84 o 
  -5   9   4      409.61      560.69    106.57 o 
  -4   9   4        3.91       15.79     55.90 o 
  -3   9   4     2513.76     2465.82    149.19 o 
  -2   9   4       66.03       59.78     45.34 o 
  -1   9   4      229.08      219.39     46.59 o 
   0   9   4      354.20      389.98     49.68 o 
   1   9   4       26.55       33.92     39.99 o 
   2   9   4     1869.06     1787.93     70.93 o 
   3   9   4      576.33      557.99     58.19 o 
   4   9   4     1268.28     1359.28    110.84 o 
   5   9   4       12.16       19.62     85.15 o 
  -4  10   4      829.28      762.05     99.70 o 
  -3  10   4     3203.73     3148.76    221.01 o 
  -2  10   4       85.11       53.93     60.69 o 
  -1  10   4     7115.39     6908.87    188.64 o 
   0  10   4     1426.08     1512.97     72.86 o 
   1  10   4     2736.20     2550.32    140.08 o 
   2  10   4     3511.44     3386.48    187.20 o 
   3  10   4        2.00       11.31     60.39 o 
   4  10   4     1053.86     1092.44    114.02 o 
  -4  11   4       91.89       73.84     71.76 o 
  -3  11   4        8.85      -14.06     69.05 o 
  -2  11   4        0.35        1.69     87.52 o 
  -1  11   4       13.03       42.22     72.69 o 
   0  11   4       44.53      117.67     89.79 o 
   1  11   4      232.37      242.00     65.29 o 
   2  11   4       79.65       53.76     63.44 o 
   3  11   4      399.49      341.93     77.24 o 
   4  11   4       13.11       -6.52     94.08 o 
  -3  12   4      923.20     1217.07    115.33 o 
  -2  12   4       12.19      -69.43     98.87 o 
  -1  12   4     2353.75     2828.40    168.42 o 
   0  12   4      631.26      728.52    115.01 o 
   1  12   4     2357.53     2927.29    243.77 o 
   2  12   4      681.58      699.79     90.70 o 
   3  12   4      730.05      708.30     90.77 o 
  -2  13   4      829.56     1019.00    142.17 o 
  -1  13   4      368.02      467.31    122.92 o 
   0  13   4      515.66      787.02    130.92 o 
   1  13   4      156.28      221.59    114.53 o 
   2  13   4      507.43      562.68    108.16 o 
   0  14   4      112.58      176.43    123.93 o 
  -6   1   5     1040.78     1025.85    155.74 o 
  -5   1   5     4628.21     4762.60    175.15 o 
  -4   1   5      260.71      315.59     36.64 o 
  -3   1   5     3532.62     4184.95    122.61 o 
  -2   1   5     9810.89    12145.22    225.81 o 
  -1   1   5     1850.91     1833.15     36.09 o 
   0   1   5    13388.21    17529.28    200.19 o 
   1   1   5    23829.68    26806.30    540.66 o 
   2   1   5        4.07       16.30      9.83 o 
   3   1   5    21315.08    19824.06   1264.89 o 
   4   1   5      327.39      350.30     55.14 o 
   5   1   5     2956.21     2844.33    521.84 o 
   6   1   5      172.72      188.08     97.34 o 
  -6   2   5       67.18      108.30    114.39 o 
  -5   2   5     1716.15     1775.89    126.42 o 
  -4   2   5      143.32      171.66     29.83 o 
  -3   2   5     7132.17     7470.57    168.14 o 
  -2   2   5      348.67      392.47     24.92 o 
  -1   2   5     6501.60     7074.53     54.46 o 
   0   2   5      615.50     1294.58     25.29 o 
   1   2   5        2.83       43.18     11.48 o 
   2   2   5     2089.01     1839.33     97.79 o 
   3   2   5     2970.08     3251.54    192.82 o 
   4   2   5     2679.70     2706.89    229.14 o 
   5   2   5      786.46      971.09    108.12 o 
   6   2   5     2749.89     3389.85    589.88 o 
  -6   3   5      154.18      247.00    104.48 o 
  -5   3   5     3179.06     3082.70    201.72 o 
  -4   3   5     3294.62     2987.64     87.57 o 
  -3   3   5     5785.90     5711.43    156.91 o 
  -2   3   5    19440.52    20147.74    598.22 o 
  -1   3   5     2960.52     3167.31     59.28 o 
   0   3   5    12035.16    13130.42    172.60 o 
   1   3   5      379.99      343.67     25.08 o 
   2   3   5     3887.49     3656.38    174.90 o 
   3   3   5     2022.87     2224.14    120.66 o 
   4   3   5      461.05      526.71     57.16 o 
   5   3   5     1279.92     1350.92    231.45 o 
   6   3   5       54.61       13.67    113.77 o 
  -6   4   5       14.61        8.94    121.33 o 
  -5   4   5      203.61      209.39     54.00 o 
  -4   4   5       45.50       54.69     37.33 o 
  -3   4   5      106.21      114.79     25.74 o 
  -2   4   5     3693.81     3687.80    105.33 o 
  -1   4   5      508.73      471.06     24.24 o 
   0   4   5    11791.71    13524.36    161.24 o 
   1   4   5     4682.61     4191.08    231.43 o 
   2   4   5     6119.33     5897.67    252.53 o 
   3   4   5    11270.00    10568.06    716.08 o 
   4   4   5        0.22      -19.22     36.62 o 
   5   4   5     3759.61     3961.45    556.28 o 
   6   4   5      785.42      903.40    227.62 o 
  -6   5   5      177.89      134.54    109.24 o 
  -5   5   5       15.68       37.74     66.58 o 
  -4   5   5      907.05      818.40     55.80 o 
  -3   5   5       19.49        9.72     27.98 o 
  -2   5   5        4.35        1.68     18.54 o 
  -1   5   5      139.16      140.45     19.85 o 
   0   5   5      950.98      929.93     39.72 o 
   1   5   5     1302.83     1184.67     41.48 o 
   2   5   5      155.21      123.53     19.86 o 
   3   5   5     3394.11     3263.73    207.77 o 
   4   5   5      435.64      446.17     52.27 o 
   5   5   5     1507.72     1679.44    216.18 o 
   6   5   5        0.02        1.86    107.60 o 
  -5   6   5       57.60      101.52     70.65 o 
  -4   6   5      334.60      324.35     67.75 o 
  -3   6   5      865.77      747.87     52.45 o 
  -2   6   5     4244.90     3805.38    268.75 o 
  -1   6   5      644.25      542.39     32.00 o 
   0   6   5    15125.14    14170.87    340.17 o 
   1   6   5     7790.26     7117.43    226.22 o 
   2   6   5     9962.04     8966.58    544.76 o 
   3   6   5     5105.49     4590.86    250.26 o 
   4   6   5      754.43      920.98     92.16 o 
   5   6   5     2623.29     2791.14    283.15 o 
  -5   7   5     1882.96     2157.20    201.89 o 
  -4   7   5     3575.52     3304.79    287.53 o 
  -3   7   5     2178.81     2232.97    184.78 o 
  -2   7   5     8677.32     7906.84    539.45 o 
  -1   7   5     1679.44     1479.68     80.86 o 
   0   7   5    13272.16    12206.50    389.14 o 
   1   7   5      199.65      214.91     31.76 o 
   2   7   5     3302.80     3137.08    175.05 o 
   3   7   5     1242.73     1169.22     61.09 o 
   4   7   5      349.04      329.83     68.57 o 
   5   7   5      315.45      318.84     78.93 o 
  -5   8   5       19.38       67.25     84.06 o 
  -4   8   5      812.64      684.79    114.95 o 
  -3   8   5     2262.37     2185.24    104.04 o 
  -2   8   5        1.31      -39.88     34.11 o 
  -1   8   5      755.70      713.56     46.04 o 
   0   8   5      636.30      770.11     45.58 o 
   1   8   5        1.89        9.93     34.34 o 
   2   8   5     1319.89     1242.95     58.50 o 
   3   8   5     1081.65     1053.79     76.84 o 
   4   8   5       11.81       -2.45     68.72 o 
   5   8   5      298.16      296.05     85.55 o 
  -5   9   5     2543.63     2800.88    188.94 o 
  -4   9   5     1479.95     1415.66    155.84 o 
  -3   9   5     6909.10     7267.97    336.44 o 
  -2   9   5     7129.73     7210.31    269.79 o 
  -1   9   5      357.99      361.77     50.28 o 
   0   9   5     7869.93     7113.85    257.70 o 
   1   9   5      302.21      276.53     45.80 o 
   2   9   5     2796.74     2557.63     96.84 o 
   3   9   5     1437.75     1274.62    108.76 o 
   4   9   5       21.11      -23.69     76.85 o 
   5   9   5       32.09       68.97     86.84 o 
  -4  10   5       19.64       41.53     67.42 o 
  -3  10   5      456.71      535.50     78.19 o 
  -2  10   5      857.06      995.00     95.36 o 
  -1  10   5     2054.35     1898.27    111.01 o 
   0  10   5      563.44      596.97     72.11 o 
   1  10   5     1796.26     1863.87     97.33 o 
   2  10   5     1740.63     1814.44     91.40 o 
   3  10   5      427.69      511.07     68.97 o 
   4  10   5      246.81      282.87     94.92 o 
  -4  11   5        0.10      -48.42     71.18 o 
  -3  11   5       12.32       24.47     80.53 o 
  -2  11   5      455.81      496.35     92.08 o 
  -1  11   5      195.10      200.21     79.51 o 
   0  11   5      289.15      367.96     82.06 o 
   1  11   5     2545.12     2685.17    208.26 o 
   2  11   5      153.25      148.64     65.17 o 
   3  11   5      838.83      962.18     97.84 o 
   4  11   5      197.88      286.95    102.39 o 
  -3  12   5       37.72       23.31     90.21 o 
  -2  12   5      235.73      262.16    145.02 o 
  -1  12   5       20.51      -61.49     94.86 o 
   0  12   5      594.97      623.98    118.43 o 
   1  12   5      443.66      414.06     86.04 o 
   2  12   5        5.97      -44.45     66.67 o 
   3  12   5      526.95      538.01     88.16 o 
  -2  13   5       63.40       86.26    113.26 o 
  -1  13   5      257.25      358.26    155.29 o 
   0  13   5       17.31      -13.26    103.06 o 
   1  13   5      188.99      350.75    119.95 o 
   2  13   5      141.31      149.60     98.92 o 
  -5   0   6       35.01      -16.11    124.48 o 
  -4   0   6    11146.14    11235.19    464.44 o 
  -3   0   6      650.38      761.33     37.99 o 
  -2   0   6    17935.45    20690.42    272.35 o 
  -1   0   6      231.68      505.77     30.92 o 
   0   0   6    15071.37    19569.73    307.59 o 
   1   0   6     1294.25     1177.19     42.52 o 
   2   0   6    28869.79    32469.55   1213.45 o 
   3   0   6     3131.90     2799.22    212.47 o 
   4   0   6     7139.14     6896.50   1517.79 o 
   5   0   6     1715.40     1665.70    360.99 o 
   6   0   6     2789.26     2146.14    605.34 o 
  -6   1   6       10.29      -88.11    103.91 o 
  -5   1   6      396.39      447.16     67.06 o 
  -4   1   6      828.38      829.79     45.77 o 
  -3   1   6     4240.90     4431.24     99.30 o 
  -2   1   6     3265.20     3873.00     59.43 o 
  -1   1   6    15082.90    18024.43    152.91 o 
   0   1   6     1007.87     1047.69     24.51 o 
   1   1   6    14402.32    16250.17    421.60 o 
   2   1   6       51.48       88.55     15.39 o 
   3   1   6      843.00      759.08     41.29 o 
   4   1   6       17.61       85.55     30.97 o 
   5   1   6      129.92      173.22     81.64 o 
   6   1   6       31.16       68.41    108.53 o 
  -6   2   6     1186.26     1084.06    180.34 o 
  -5   2   6        4.77       39.04     78.68 o 
  -4   2   6     4219.82     4781.90    115.28 o 
  -3   2   6     1517.92     1824.55     44.35 o 
  -2   2   6      239.33      324.07     18.67 o 
  -1   2   6     2008.74     2530.29     36.42 o 
   0   2   6     1578.67     1800.27     30.44 o 
   1   2   6      177.37      192.66     19.21 o 
   2   2   6     2821.92     3352.79    130.84 o 
   3   2   6      595.34      598.69     30.57 o 
   4   2   6      657.80      582.00     65.65 o 
   5   2   6       10.75       17.76     88.53 o 
   6   2   6      327.97      416.80    122.76 o 
  -6   3   6     1084.68      930.70    154.57 o 
  -5   3   6      229.95      230.47     85.35 o 
  -4   3   6     5426.94     5612.10    239.78 o 
  -3   3   6     7984.22     8301.34    290.70 o 
  -2   3   6     8062.51     8649.56    283.76 o 
  -1   3   6    33581.17    38300.12    573.03 o 
   0   3   6      358.75      311.22     20.21 o 
   1   3   6    39485.71    43599.93   1216.33 o 
   2   3   6      861.49      863.49     52.03 o 
   3   3   6     7573.63     7674.85    459.72 o 
   4   3   6     3405.53     3343.33    388.98 o 
   5   3   6       20.03        6.25     75.36 o 
   6   3   6      151.70      116.25    115.01 o 
  -6   4   6      178.15      189.22    106.59 o 
  -5   4   6       20.31       72.40     56.27 o 
  -4   4   6     2353.12     2229.12     91.13 o 
  -3   4   6      432.45      428.45     33.63 o 
  -2   4   6     4545.95     4099.30    157.53 o 
  -1   4   6     1563.25     1488.80     62.04 o 
   0   4   6     9179.79     8897.02    199.23 o 
   1   4   6      354.92      313.23     24.30 o 
   2   4   6     5269.45     4789.05    225.81 o 
   3   4   6      978.17      975.42     79.44 o 
   4   4   6     2071.06     2132.52    195.87 o 
   5   4   6      389.19      420.72    103.12 o 
   6   4   6       62.13      115.15    118.96 o 
  -6   5   6      764.14      767.57    160.30 o 
  -5   5   6      963.60      964.05     85.79 o 
  -4   5   6     5620.01     5221.42    300.23 o 
  -3   5   6      321.33      386.57     42.11 o 
  -2   5   6     4443.40     4294.71    202.23 o 
  -1   5   6    10018.86    11116.86    317.87 o 
   0   5   6      843.92      845.44     30.39 o 
   1   5   6     7175.24     7353.56    242.90 o 
   2   5   6    16102.95    14791.29    610.66 o 
   3   5   6       64.39       68.61     33.86 o 
   4   5   6     7735.64     7866.99    717.74 o 
   5   5   6     1154.17     1373.18    212.39 o 
   6   5   6     1772.51     2065.10    620.71 o 
  -5   6   6       91.83      125.39     81.04 o 
  -4   6   6      470.09      515.90     65.67 o 
  -3   6   6      254.69      293.81     43.15 o 
  -2   6   6      404.44      372.98     47.66 o 
  -1   6   6      227.26      235.20     26.60 o 
   0   6   6        8.38       49.25     21.68 o 
   1   6   6     1003.52     1090.19     44.04 o 
   2   6   6       83.48      112.43     31.34 o 
   3   6   6     1846.84     1688.68    119.35 o 
   4   6   6       20.08       11.27     42.98 o 
   5   6   6       78.11      127.29     61.06 o 
  -5   7   6      518.03      737.27    109.29 o 
  -4   7   6     1391.81     1297.23     98.19 o 
  -3   7   6        3.74       -1.99     38.92 o 
  -2   7   6     1031.58     1120.86     93.93 o 
  -1   7   6     1594.57     1668.16     72.43 o 
   0   7   6      393.66      467.27     33.97 o 
   1   7   6     1428.81     1636.82     88.37 o 
   2   7   6     6636.55     6338.71    305.95 o 
   3   7   6      436.45      425.63     43.29 o 
   4   7   6     4023.70     3910.54    353.27 o 
   5   7   6      297.18      370.13     80.77 o 
  -5   8   6       72.91      102.06     90.00 o 
  -4   8   6        9.90       -3.78     59.87 o 
  -3   8   6     1829.91     1863.08    139.20 o 
  -2   8   6       78.50      110.67     40.74 o 
  -1   8   6     1334.59     1353.17     59.58 o 
   0   8   6     1324.84     1200.21     52.64 o 
   1   8   6      330.63      351.76     43.63 o 
   2   8   6      765.36      781.22     58.60 o 
   3   8   6       71.21       -3.70     42.44 o 
   4   8   6      215.59      261.93     73.51 o 
   5   8   6      409.06      505.68     93.58 o 
  -4   9   6       37.06       18.25     63.97 o 
  -3   9   6      402.14      534.70     69.82 o 
  -2   9   6      455.89      467.62     54.37 o 
  -1   9   6     1277.94     1371.72     77.39 o 
   0   9   6      598.78      592.13     56.27 o 
   1   9   6     2034.49     1919.41     79.11 o 
   2   9   6      944.21      940.03     60.94 o 
   3   9   6      128.06      136.32     56.67 o 
   4   9   6      197.52      203.30     85.88 o 
  -4  10   6      422.22      493.16     79.31 o 
  -3  10   6       63.70       34.57     80.50 o 
  -2  10   6      141.49      206.83     75.15 o 
  -1  10   6      241.48      244.74     64.36 o 
   0  10   6       80.12      161.28     62.49 o 
   1  10   6        2.78       10.26     50.47 o 
   2  10   6      237.96      214.25     61.72 o 
   3  10   6       76.66       58.99     59.92 o 
   4  10   6      393.23      293.85     97.01 o 
  -3  11   6      162.18       81.84    108.11 o 
  -2  11   6       26.48      -32.03     74.93 o 
  -1  11   6      614.80      604.69     91.71 o 
   0  11   6       66.91       57.63     75.83 o 
   1  11   6      344.57      342.21     77.18 o 
   2  11   6      660.33      725.66     79.94 o 
   3  11   6       84.80       43.22     70.70 o 
  -3  12   6      127.75      131.39     93.42 o 
  -2  12   6      308.42      392.51    118.60 o 
  -1  12   6        7.58       39.01    101.02 o 
   0  12   6        5.41       41.48    101.29 o 
   1  12   6      620.72      736.23    104.17 o 
   2  12   6       13.88       77.79     72.85 o 
   3  12   6      546.38      586.15     91.77 o 
  -2  13   6      566.52      782.04    195.61 o 
  -1  13   6     2120.33     3189.80    246.23 o 
   0  13   6        2.55      -71.45    108.29 o 
   1  13   6     2978.25     3744.12    458.43 o 
   2  13   6      150.24      106.42     88.87 o 
  -6   1   7       48.51       77.63    116.09 o 
  -5   1   7       87.41      -12.98     90.61 o 
  -4   1   7     1554.25     1666.00     60.48 o 
  -3   1   7     2200.83     2038.62     58.77 o 
  -2   1   7      511.98      564.72     49.45 o 
  -1   1   7     3947.28     4835.79     57.69 o 
   0   1   7     1134.10     1521.12     35.20 o 
   1   1   7      117.81      148.38     14.10 o 
   2   1   7     3696.78     3939.66    138.99 o 
   3   1   7     4733.38     4680.64    230.95 o 
   4   1   7       14.45       12.43     31.06 o 
   5   1   7     4741.84     4789.98    901.84 o 
   6   1   7      798.51     1025.75    167.90 o 
  -6   2   7     1757.26     1596.00    337.35 o 
  -5   2   7      154.67      128.43    100.48 o 
  -4   2   7      416.54      513.68     46.64 o 
  -3   2   7       91.44       76.05     26.46 o 
  -2   2   7     2063.64     2484.14     44.62 o 
  -1   2   7     2811.48     3036.62     41.93 o 
   0   2   7    10659.02    12971.21    179.56 o 
   1   2   7    14067.71    15512.33    424.30 o 
   2   2   7    11054.79    12651.76    468.44 o 
   3   2   7     8304.18     8330.47    504.59 o 
   4   2   7      990.24      942.89     98.67 o 
   5   2   7     2242.96     2789.88    439.53 o 
   6   2   7      202.05      296.32    121.25 o 
  -6   3   7       16.95       -6.56    114.71 o 
  -5   3   7       14.72       23.34     47.96 o 
  -4   3   7      636.89      698.33     52.19 o 
  -3   3   7       16.87       12.31     27.44 o 
  -2   3   7     3369.54     3369.29    115.33 o 
  -1   3   7      266.70      295.72     21.96 o 
   0   3   7    15919.38    17501.58    312.95 o 
   1   3   7     2908.70     3499.48    144.12 o 
   2   3   7    11241.60    10482.80    443.47 o 
   3   3   7     1188.53     1209.25     80.11 o 
   4   3   7     3075.41     2758.83    349.82 o 
   5   3   7      787.42      713.10    116.95 o 
   6   3   7      190.65      219.16    123.10 o 
  -6   4   7      601.46      667.69    149.07 o 
  -5   4   7     4875.30     4580.39    283.89 o 
  -4   4   7       31.40       67.47     41.32 o 
  -3   4   7    12990.89    12997.57    688.33 o 
  -2   4   7     7009.59     6845.77    306.21 o 
  -1   4   7     7035.35     6696.79    273.16 o 
   0   4   7    14459.09    14518.56    558.32 o 
   1   4   7      893.63     1056.21     51.04 o 
   2   4   7     4453.72     4416.27    181.47 o 
   3   4   7     1680.76     1810.19    134.25 o 
   4   4   7      127.01      149.92     42.86 o 
   5   4   7      465.58      559.21    116.44 o 
   6   4   7      156.23      185.47    124.17 o 
  -6   5   7       68.09       97.12    135.36 o 
  -5   5   7     1650.62     1466.97    102.79 o 
  -4   5   7      210.97      228.61     49.11 o 
  -3   5   7       49.14       22.34     34.74 o 
  -2   5   7     1018.73     1066.85     65.32 o 
  -1   5   7      114.03      136.81     23.22 o 
   0   5   7      543.74      515.74     27.69 o 
   1   5   7     5499.97     5854.61    173.52 o 
   2   5   7      634.55      635.48     45.85 o 
   3   5   7      235.42      260.12     39.82 o 
   4   5   7      514.41      504.05     50.18 o 
   5   5   7      270.30      253.92     92.82 o 
  -5   6   7     5134.13     4947.96    359.64 o 
  -4   6   7       15.65       73.68     57.11 o 
  -3   6   7    17516.12    16910.59   1201.32 o 
  -2   6   7     4883.80     5052.20    364.20 o 
  -1   6   7    14118.86    12803.59    583.52 o 
   0   6   7    11690.00    11597.29    445.76 o 
   1   6   7     5596.86     4947.30    199.65 o 
   2   6   7     1927.37     1745.50    105.35 o 
   3   6   7       27.53       44.76     27.26 o 
   4   6   7      302.92      377.83     67.17 o 
   5   6   7      116.89      123.91     61.78 o 
  -5   7   7      483.15      423.93    104.35 o 
  -4   7   7     1091.97     1076.92     91.17 o 
  -3   7   7       65.31       37.19     44.69 o 
  -2   7   7     6127.42     5481.85    510.37 o 
  -1   7   7       44.89       34.82     32.97 o 
   0   7   7     7944.52     7341.30    299.60 o 
   1   7   7       25.15       59.16     34.19 o 
   2   7   7     7893.04     7261.20    381.80 o 
   3   7   7     1232.33     1081.70     72.85 o 
   4   7   7     1446.77     1462.13    156.55 o 
   5   7   7      401.56      341.41     76.79 o 
  -5   8   7      369.01      341.11    112.70 o 
  -4   8   7       10.25       -5.63     61.83 o 
  -3   8   7      438.57      349.25     58.69 o 
  -2   8   7      452.63      477.27     51.24 o 
  -1   8   7       31.76       43.14     41.69 o 
   0   8   7      509.78      513.44     47.42 o 
   1   8   7      588.37      586.09     48.53 o 
   2   8   7      196.68      156.39     40.56 o 
   3   8   7       91.81       90.14     45.44 o 
   4   8   7      110.87      117.15     71.18 o 
   5   8   7       39.92        0.27     76.51 o 
  -4   9   7      649.97      579.04     78.29 o 
  -3   9   7       37.06       30.10     59.23 o 
  -2   9   7     1183.92     1147.33     81.56 o 
  -1   9   7      788.59      789.58     61.99 o 
   0   9   7     6148.66     5727.94    266.27 o 
   1   9   7       25.06        8.58     45.16 o 
   2   9   7     1722.53     1669.07     97.81 o 
   3   9   7      950.38      869.69     78.31 o 
   4   9   7      953.30      914.64     95.38 o 
  -4  10   7      200.46      139.59     74.13 o 
  -3  10   7     1710.58     1899.75    138.96 o 
  -2  10   7      131.28      171.60     76.49 o 
  -1  10   7     2830.20     2769.01    137.86 o 
   0  10   7      301.78      242.90     68.29 o 
   1  10   7     2995.15     3025.32    154.56 o 
   2  10   7      188.87      149.27     61.95 o 
   3  10   7      986.46     1003.69    112.13 o 
   4  10   7        2.39      -10.15     86.27 o 
  -3  11   7      279.64      361.99    118.80 o 
  -2  11   7      371.17      424.05    109.88 o 
  -1  11   7      493.13      559.87     93.20 o 
   0  11   7      221.84      206.81     80.08 o 
   1  11   7       93.08       15.79     77.91 o 
   2  11   7      769.62      665.54     78.14 o 
   3  11   7      280.55      295.76     74.84 o 
  -3  12   7      668.03      744.18    140.76 o 
  -2  12   7      307.60      382.95    119.06 o 
  -1  12   7      371.91      363.74    144.60 o 
   0  12   7      651.82      776.66    106.65 o 
   1  12   7        0.46       24.73     85.96 o 
   2  12   7     1089.11     1200.29    125.24 o 
   3  12   7      215.96      247.27     84.96 o 
  -1  13   7      185.43      355.21    162.04 o 
   0  13   7       71.57       32.45    117.42 o 
   1  13   7       32.04       44.19     95.20 o 
  -6   0   8     1470.95     1302.94    243.52 o 
  -5   0   8       39.52      120.50    146.03 o 
  -4   0   8    12872.24    12655.36    244.09 o 
  -3   0   8     2874.73     3008.42     97.69 o 
  -2   0   8    35961.94    40481.51   1070.28 o 
  -1   0   8    31892.04    36100.42    548.87 o 
   0   0   8    18729.53    21758.54    344.94 o 
   1   0   8    31636.30    35067.23    643.67 o 
   2   0   8     1110.90     1237.31     63.47 o 
   3   0   8     9326.74     7907.56   1010.28 o 
   4   0   8      448.66      369.70     66.32 o 
   5   0   8      184.18      201.47    135.57 o 
   6   0   8      107.76      160.67    153.14 o 
  -6   1   8      903.50      801.81    155.34 o 
  -5   1   8      792.15      669.06    129.73 o 
  -4   1   8     3075.17     3254.56    142.98 o 
  -3   1   8     1080.70     1123.23     47.01 o 
  -2   1   8     5888.49     6809.33    138.02 o 
  -1   1   8     1186.56     1218.40     40.71 o 
   0   1   8     2780.74     3263.15     50.23 o 
   1   1   8     2392.90     2721.74     53.55 o 
   2   1   8       17.26       74.32     16.43 o 
   3   1   8     3967.29     3929.42    264.72 o 
   4   1   8       25.69       19.27     30.20 o 
   5   1   8     1405.55     1614.22    395.78 o 
   6   1   8       23.79       38.85    110.09 o 
  -6   2   8        8.91      -27.29    115.17 o 
  -5   2   8      699.12      679.63    156.49 o 
  -4   2   8     2803.68     2552.64    100.90 o 
  -3   2   8        8.43       36.82     32.84 o 
  -2   2   8     9995.24    10999.17    351.37 o 
  -1   2   8     6042.72     6797.00    134.91 o 
   0   2   8     9624.42    12514.19    252.01 o 
   1   2   8    15300.72    16482.62    620.60 o 
   2   2   8      875.83      800.93     28.10 o 
   3   2   8     5779.02     5678.12    434.96 o 
   4   2   8     3265.96     2948.22    416.31 o 
   5   2   8       38.58       40.50     93.13 o 
   6   2   8     1026.61     1265.45    272.65 o 
  -6   3   8     1139.76     1029.25    164.81 o 
  -5   3   8     1590.70     1520.20    156.80 o 
  -4   3   8     5345.17     4851.86    178.51 o 
  -3   3   8      488.25      513.37     43.23 o 
  -2   3   8     6927.98     6548.36    361.72 o 
  -1   3   8      169.76      190.20     20.81 o 
   0   3   8     5377.33     6145.61    174.07 o 
   1   3   8     4623.09     5140.63    173.70 o 
   2   3   8      718.97      659.53     35.47 o 
   3   3   8     3090.90     2940.25    261.89 o 
   4   3   8       92.39       86.82     29.12 o 
   5   3   8     1436.27     1446.63    307.95 o 
   6   3   8       97.56      158.72    119.16 o 
  -6   4   8       22.28      108.02    125.43 o 
  -5   4   8     1772.76     1718.89    100.39 o 
  -4   4   8      215.72      225.19     47.01 o 
  -3   4   8     2370.74     2442.09    140.41 o 
  -2   4   8      450.12      429.34     31.19 o 
  -1   4   8      435.36      474.24     28.57 o 
   0   4   8     4582.83     4888.84    125.11 o 
   1   4   8      506.58      655.34     27.15 o 
   2   4   8     3719.29     3625.52    146.31 o 
   3   4   8      136.47       94.24     34.03 o 
   4   4   8     2980.49     3029.10    251.99 o 
   5   4   8       18.01      -23.28     80.45 o 
   6   4   8      862.25     1101.86    199.86 o 
  -5   5   8      139.67      149.94     72.42 o 
  -4   5   8      819.00      884.25     73.77 o 
  -3   5   8      763.30      742.50     56.62 o 
  -2   5   8      210.83      208.15     36.48 o 
  -1   5   8     5345.81     5047.23    188.46 o 
   0   5   8      861.83      912.89     33.94 o 
   1   5   8     4457.69     4527.47    145.36 o 
   2   5   8      804.22      849.30     71.67 o 
   3   5   8      463.44      420.21     36.04 o 
   4   5   8      155.07      147.97     45.78 o 
   5   5   8      226.85      178.36     92.93 o 
  -5   6   8      127.73      122.78     76.69 o 
  -4   6   8      572.86      624.22     71.17 o 
  -3   6   8       33.55       39.21     39.95 o 
  -2   6   8     1109.96     1144.23    102.83 o 
  -1   6   8     2223.24     2326.06     98.53 o 
   0   6   8      607.35      737.94     41.43 o 
   1   6   8     1814.99     1790.03     81.54 o 
   2   6   8      307.55      284.08     38.92 o 
   3   6   8     1092.66     1061.11     72.71 o 
   4   6   8      429.55      447.82     70.46 o 
   5   6   8       27.00       29.96     61.16 o 
  -5   7   8        0.36       56.04     89.95 o 
  -4   7   8      161.67      109.52     62.73 o 
  -3   7   8     1062.04     1018.20     89.46 o 
  -2   7   8       17.53       -1.00     36.55 o 
  -1   7   8     2338.59     2054.88    146.11 o 
   0   7   8     1573.05     1565.67     75.54 o 
   1   7   8     2575.92     2408.64    109.09 o 
   2   7   8      262.56      265.87     41.90 o 
   3   7   8      373.38      377.90     44.14 o 
   4   7   8       24.09       40.67     64.59 o 
   5   7   8       10.27      -30.90     69.38 o 
  -5   8   8     1093.10     1298.77    156.76 o 
  -4   8   8      635.52      569.40     80.36 o 
  -3   8   8      401.89      429.91     63.10 o 
  -2   8   8     1288.87     1356.70     98.32 o 
  -1   8   8      234.57      204.99     47.30 o 
   0   8   8      325.88      314.55     49.07 o 
   1   8   8     5402.84     5102.84    231.44 o 
   2   8   8     2464.00     2390.68    131.88 o 
   3   8   8     1793.00     1734.25    149.94 o 
   4   8   8     5186.33     5367.59    696.99 o 
   5   8   8      257.45      283.23     89.88 o 
  -4   9   8      775.50      883.89    184.67 o 
  -3   9   8       45.99       39.23     54.08 o 
  -2   9   8      250.54      223.12     58.52 o 
  -1   9   8       37.60       40.57     51.89 o 
   0   9   8       31.29        7.84     56.50 o 
   1   9   8     1422.67     1523.39     75.51 o 
   2   9   8      595.60      586.12     61.55 o 
   3   9   8     2083.45     1982.16    187.81 o 
   4   9   8       20.73       23.21     76.15 o 
  -4  10   8     1360.89     1451.78    137.71 o 
  -3  10   8       84.40       92.69     85.43 o 
  -2  10   8     2413.55     2662.82    327.93 o 
  -1  10   8     3911.13     3980.48    189.36 o 
   0  10   8     1094.26     1150.79     89.86 o 
   1  10   8     5949.77     5578.60    273.12 o 
   2  10   8       54.94       50.18     60.98 o 
   3  10   8     2047.83     1986.35    248.19 o 
   4  10   8      345.18      282.28     99.04 o 
  -3  11   8       17.51       40.37    110.49 o 
  -2  11   8       14.40        5.74     98.95 o 
  -1  11   8      177.08      138.06     95.88 o 
   0  11   8      189.85      210.25     85.48 o 
   1  11   8      961.03     1002.78    105.26 o 
   2  11   8      125.74      149.47     71.14 o 
   3  11   8      570.52      641.94     83.00 o 
  -2  12   8     1674.33     2228.65    168.55 o 
  -1  12   8      365.19      476.41    151.34 o 
   0  12   8     2380.39     2724.97    150.57 o 
   1  12   8      157.31      255.03     94.60 o 
   2  12   8      173.17      203.03     79.17 o 
  -1  13   8       53.32       51.15    148.83 o 
   0  13   8     1206.43     1498.39    193.98 o 
   1  13   8      472.66      570.47    112.94 o 
  -6   1   9     2240.01     2017.59    198.79 o 
  -5   1   9      470.64      376.83    120.98 o 
  -4   1   9     1775.57     1964.30    103.51 o 
  -3   1   9     6141.01     6342.31    177.56 o 
  -2   1   9     2175.29     2417.47     42.84 o 
  -1   1   9     4495.93     5514.28     71.67 o 
   0   1   9    27606.91    33295.40    467.80 o 
   1   1   9       31.30       19.72     17.83 o 
   2   1   9    18976.88    20860.59    653.49 o 
   3   1   9     3023.16     2929.01    197.30 o 
   4   1   9     3440.37     3430.30    381.12 o 
   5   1   9     1221.59     1457.04    258.46 o 
   6   1   9      120.61      185.36    139.14 o 
  -6   2   9      680.21      544.02    148.43 o 
  -5   2   9        9.31        4.40     57.92 o 
  -4   2   9     1371.36     1257.06     64.33 o 
  -3   2   9        0.15       16.46     34.51 o 
  -2   2   9     1766.13     1517.01     50.26 o 
  -1   2   9       46.50       74.83     19.28 o 
   0   2   9      124.26      340.46     21.37 o 
   1   2   9     1045.25     1177.21     44.26 o 
   2   2   9       29.53       63.98     17.16 o 
   3   2   9     4556.69     4032.04    349.51 o 
   4   2   9       19.13       45.74     37.27 o 
   5   2   9     4047.17     4549.32    918.72 o 
   6   2   9       66.49      131.96    115.09 o 
  -6   3   9      675.99      592.30    152.55 o 
  -5   3   9     2275.38     2113.38    115.23 o 
  -4   3   9      790.64      836.47     59.40 o 
  -3   3   9     9685.84     9739.31    532.14 o 
  -2   3   9      150.99      165.88     25.14 o 
  -1   3   9    15077.65    15881.65    568.82 o 
   0   3   9        3.47       17.63     17.79 o 
   1   3   9     5154.73     5498.88    179.43 o 
   2   3   9       34.40       10.94     21.28 o 
   3   3   9       48.90       34.81     23.74 o 
   4   3   9      539.37      540.40     41.30 o 
   5   3   9        8.40       40.03     97.58 o 
   6   3   9      495.06      661.50    138.24 o 
  -6   4   9      240.94      150.48    132.03 o 
  -5   4   9       37.00       97.64     68.58 o 
  -4   4   9       11.58       58.90     52.72 o 
  -3   4   9      633.01      698.78     50.18 o 
  -2   4   9      127.18      121.99     34.44 o 
  -1   4   9     3380.03     3535.40    152.80 o 
   0   4   9      155.10      112.39     22.45 o 
   1   4   9     3190.85     3281.88    113.30 o 
   2   4   9     6424.85     5927.32    416.04 o 
   3   4   9      307.06      317.50     27.57 o 
   4   4   9     2572.82     2443.85    261.02 o 
   5   4   9     1391.94     1816.11    270.51 o 
  -5   5   9       81.74      115.65     74.62 o 
  -4   5   9       56.91       82.60     64.48 o 
  -3   5   9      101.04       88.01     40.53 o 
  -2   5   9       73.92       65.99     35.03 o 
  -1   5   9      180.32      188.01     26.37 o 
   0   5   9     2348.96     2356.64     83.74 o 
   1   5   9      147.64      196.88     30.00 o 
   2   5   9     1539.97     1610.09    112.45 o 
   3   5   9      295.55      288.25     36.76 o 
   4   5   9     1465.70     1488.26    209.83 o 
   5   5   9      115.18      159.01     93.90 o 
  -5   6   9        1.39       15.17     74.89 o 
  -4   6   9      486.05      579.14     72.93 o 
  -3   6   9      402.56      486.39     52.25 o 
  -2   6   9     1044.38     1041.58     85.93 o 
  -1   6   9     5257.83     5194.63    310.12 o 
   0   6   9    14764.60    14905.32    645.69 o 
   1   6   9     2967.51     2758.12    129.56 o 
   2   6   9    12350.10    11753.94    748.47 o 
   3   6   9     1264.56     1184.90     85.45 o 
   4   6   9     5185.38     4751.91    657.16 o 
   5   6   9        4.54       -0.92     61.78 o 
  -5   7   9     2135.57     1873.13    215.07 o 
  -4   7   9      825.33      959.05    118.71 o 
  -3   7   9     7019.67     6976.66    686.08 o 
  -2   7   9       38.74       52.93     41.09 o 
  -1   7   9     8221.47     7938.94    407.07 o 
   0   7   9      212.39      215.85     41.07 o 
   1   7   9     1858.58     1893.06     77.28 o 
   2   7   9      248.44      244.76     43.32 o 
   3   7   9      292.43      286.96     49.31 o 
   4   7   9       26.02        4.70     66.28 o 
   5   7   9        3.43       38.38     70.51 o 
  -5   8   9       79.05       83.27    110.48 o 
  -4   8   9      364.89      320.97     77.48 o 
  -3   8   9       10.09       11.75     58.63 o 
  -2   8   9      449.50      351.34     58.34 o 
  -1   8   9       51.74       20.99     47.81 o 
   0   8   9      319.80      288.68     55.73 o 
   1   8   9      390.61      376.60     48.81 o 
   2   8   9      715.77      693.34     54.62 o 
   3   8   9      129.85      118.15     55.02 o 
   4   8   9      171.34       99.05     74.87 o 
  -4   9   9      944.06     1069.18    141.32 o 
  -3   9   9     4868.01     4992.70    609.84 o 
  -2   9   9       34.38        8.98     54.20 o 
  -1   9   9     8972.82     8794.55    467.04 o 
   0   9   9      377.32      384.67     69.13 o 
   1   9   9     1417.44     1389.44    100.14 o 
   2   9   9     1113.79     1136.01     71.92 o 
   3   9   9        0.14      -10.43     57.90 o 
   4   9   9        1.51       13.51     76.32 o 
  -4  10   9      529.39      604.04    112.90 o 
  -3  10   9      130.13      188.51     91.09 o 
  -2  10   9     1550.54     1613.50    136.27 o 
  -1  10   9      351.37      334.25     72.39 o 
   0  10   9     1244.59     1323.82    107.04 o 
   1  10   9      129.24      189.02     63.79 o 
   2  10   9     1679.61     1843.73    120.33 o 
   3  10   9       78.31       63.07     64.19 o 
   4  10   9      234.96      312.49     93.90 o 
  -3  11   9      437.62      437.90    106.06 o 
  -2  11   9      171.13      237.61    109.92 o 
  -1  11   9        5.04        0.29     92.34 o 
   0  11   9     2857.12     3026.82    148.15 o 
   1  11   9      113.22      144.92     86.65 o 
   2  11   9     1124.94     1421.06    115.61 o 
   3  11   9      757.64      887.76     88.30 o 
  -2  12   9       21.47        0.53    112.01 o 
  -1  12   9      184.84      162.53    143.57 o 
   0  12   9      602.49      616.46    107.60 o 
   1  12   9      259.90      172.55     94.97 o 
   2  12   9      138.26      134.76     82.65 o 
  -1  13   9        1.07      -58.32    148.33 o 
   0  13   9      280.84      425.67    132.37 o 
   1  13   9       44.75       92.19    100.94 o 
  -6   0  10      197.14      266.32    198.33 o 
  -5   0  10     6117.24     5493.55    347.28 o 
  -4   0  10     4186.63     4116.50    197.08 o 
  -3   0  10     7887.63     7511.48    155.07 o 
  -2   0  10     8451.21     9496.67    291.73 o 
  -1   0  10     8101.14     9066.71    195.11 o 
   0   0  10      891.38     1177.65     50.21 o 
   1   0  10     6518.93     6862.21    144.63 o 
   2   0  10     1184.95     1519.53    126.53 o 
   3   0  10     5262.23     4528.43    563.06 o 
   4   0  10      837.11      829.13    163.28 o 
   5   0  10     1931.82     1909.52    729.82 o 
   6   0  10       89.72      167.57    277.20 o 
  -6   1  10      274.06      317.54    142.06 o 
  -5   1  10      111.42      171.69    113.74 o 
  -4   1  10     2722.38     2873.10     91.40 o 
  -3   1  10      138.56      185.13     36.24 o 
  -2   1  10     7287.45     7933.31    153.30 o 
  -1   1  10     3952.75     5228.22     97.47 o 
   0   1  10     9236.08     9773.22    191.61 o 
   1   1  10      292.68      318.20     24.09 o 
   2   1  10     3812.38     3834.71    175.00 o 
   3   1  10      317.90      285.37     26.20 o 
   4   1  10      281.16      260.78     43.37 o 
   5   1  10       39.49       13.66     95.38 o 
   6   1  10        1.41       43.31    134.18 o 
  -6   2  10       34.00       16.77    123.85 o 
  -5   2  10     1562.23     1450.93    104.60 o 
  -4   2  10      841.16      862.91     65.64 o 
  -3   2  10      282.02      275.57     42.71 o 
  -2   2  10     1341.31     1315.34     56.68 o 
  -1   2  10      472.52      613.08     27.54 o 
   0   2  10       20.11       66.47     19.31 o 
   1   2  10     1492.42     1868.25     59.60 o 
   2   2  10      118.96      117.61     21.80 o 
   3   2  10       22.89        1.13     22.60 o 
   4   2  10       20.80        1.08     40.18 o 
   5   2  10      412.87      386.95    109.78 o 
   6   2  10      198.28      163.63    123.19 o 
  -6   3  10      231.42      278.25    141.81 o 
  -5   3  10      953.75      908.71     95.52 o 
  -4   3  10     3897.89     3634.03    143.86 o 
  -3   3  10     1319.36     1322.05     71.13 o 
  -2   3  10    22354.04    21418.33   1881.47 o 
  -1   3  10     2185.43     2682.51     76.80 o 
   0   3  10    15289.59    15393.34    445.85 o 
   1   3  10     9893.22    10605.79    323.41 o 
   2   3  10     4059.83     3682.56    246.01 o 
   3   3  10     4645.17     4072.27    276.89 o 
   4   3  10        2.21      -19.82     37.69 o 
   5   3  10       69.34       80.31    102.15 o 
  -5   4  10      442.35      504.06     92.02 o 
  -4   4  10       93.78      144.15     63.46 o 
  -3   4  10     2864.26     2925.33    208.68 o 
  -2   4  10      142.15      137.35     36.18 o 
  -1   4  10    10217.52    10619.33    388.26 o 
   0   4  10      385.09      414.73     28.71 o 
   1   4  10     5068.50     4734.19    154.84 o 
   2   4  10       42.76       55.32     31.03 o 
   3   4  10     1409.88     1350.12    107.46 o 
   4   4  10      348.01      361.40     60.97 o 
   5   4  10      190.46      364.19    116.45 o 
  -5   5  10     1606.28     1439.14    109.34 o 
  -4   5  10      154.58      111.81     60.35 o 
  -3   5  10     1124.80     1075.11     71.10 o 
  -2   5  10      671.52      694.57     69.66 o 
  -1   5  10      853.99      828.08     45.88 o 
   0   5  10     2175.16     2193.01     81.19 o 
   1   5  10     9275.94     8654.45    417.93 o 
   2   5  10      270.49      291.83     39.28 o 
   3   5  10     9391.80     8398.30    710.54 o 
   4   5  10     2229.69     2095.36    283.74 o 
   5   5  10     2131.34     2150.68    456.99 o 
  -5   6  10      307.86      316.16     87.30 o 
  -4   6  10       95.84      108.14     64.74 o 
  -3   6  10      254.23      195.94     48.24 o 
  -2   6  10      475.03      454.06     48.87 o 
  -1   6  10      104.56       71.54     33.13 o 
   0   6  10       65.32       56.83     35.89 o 
   1   6  10       90.44       61.65     35.30 o 
   2   6  10      182.78      180.01     40.14 o 
   3   6  10       11.18      -26.11     35.87 o 
   4   6  10       76.55      102.52     64.34 o 
   5   6  10        9.32       52.90     66.82 o 
  -5   7  10      553.11      526.26     99.25 o 
  -4   7  10        1.22       -0.68     64.96 o 
  -3   7  10      510.68      558.88     72.14 o 
  -2   7  10     3910.31     3864.11    308.25 o 
  -1   7  10      142.19      161.76     50.46 o 
   0   7  10     3055.36     2760.79     85.27 o 
   1   7  10     2313.34     2226.04    103.04 o 
   2   7  10        0.83       13.58     40.01 o 
   3   7  10     2165.55     1920.26    204.97 o 
   4   7  10     1556.77     1758.83    289.69 o 
   5   7  10      631.49      656.72     87.09 o 
  -4   8  10      266.50      236.69     85.40 o 
  -3   8  10      200.36      305.74     62.46 o 
  -2   8  10      708.29      586.26     91.05 o 
  -1   8  10     4718.66     4489.53    311.18 o 
   0   8  10     2084.71     1868.88     96.70 o 
   1   8  10     2751.48     2950.41    117.13 o 
   2   8  10      240.06      226.07     48.44 o 
   3   8  10     1034.07     1142.14     88.27 o 
   4   8  10      296.16      271.52     78.30 o 
  -4   9  10       79.10       68.70     78.49 o 
  -3   9  10      171.45      139.71     78.97 o 
  -2   9  10      275.27      351.84     78.92 o 
  -1   9  10      237.67      303.39     69.00 o 
   0   9  10      902.30      899.28     83.11 o 
   1   9  10        2.04       -1.49     52.12 o 
   2   9  10      998.59      981.44     71.35 o 
   3   9  10        6.62       22.74     61.34 o 
   4   9  10      475.26      521.45     93.39 o 
  -3  10  10      158.64       98.36     77.14 o 
  -2  10  10      808.67      778.71     91.93 o 
  -1  10  10      102.30       28.54     87.26 o 
   0  10  10       52.16       94.65     78.56 o 
   1  10  10       72.17       72.71     79.06 o 
   2  10  10       31.77       30.62     64.45 o 
   3  10  10      201.87      156.25     68.92 o 
  -3  11  10        3.76       -9.29     94.08 o 
  -2  11  10      220.18      240.07     92.33 o 
  -1  11  10      132.23      148.01    101.30 o 
   0  11  10      108.59       86.19     83.72 o 
   1  11  10      491.92      570.51    104.01 o 
   2  11  10        0.50      -19.02     74.65 o 
   3  11  10      735.81      886.04     90.22 o 
  -2  12  10      219.87      288.77    122.90 o 
  -1  12  10       84.72       92.79    110.07 o 
   0  12  10      241.62      126.73     97.53 o 
   1  12  10        7.76      -35.44     92.05 o 
   2  12  10      278.71      311.43     90.84 o 
  -6   1  11        0.03      -22.77    125.30 o 
  -5   1  11      321.17      348.59    127.04 o 
  -4   1  11      595.01      597.71     61.83 o 
  -3   1  11      249.69      166.52     41.35 o 
  -2   1  11     2496.04     2698.89     70.06 o 
  -1   1  11        1.38        6.50     20.38 o 
   0   1  11      154.93      174.99     22.09 o 
   1   1  11       82.63      106.82     21.71 o 
   2   1  11     3664.88     3494.34    257.64 o 
   3   1  11      392.98      376.73     45.08 o 
   4   1  11     4456.13     4211.88    839.49 o 
   5   1  11     1356.27     1505.95    606.07 o 
  -5   2  11      138.91      178.21     76.55 o 
  -4   2  11      121.71      113.85     60.19 o 
  -3   2  11       58.94       37.42     35.70 o 
  -2   2  11     3108.56     2996.91    184.52 o 
  -1   2  11     5010.74     5465.40    160.15 o 
   0   2  11     9108.01     9246.14    207.04 o 
   1   2  11     1607.11     1932.36     56.90 o 
   2   2  11    12909.26    12402.98    644.77 o 
   3   2  11      291.12      237.59     33.35 o 
   4   2  11     4912.80     4646.11    924.73 o 
   5   2  11        1.49      -26.68     98.30 o 
  -5   3  11       22.35       17.95     74.87 o 
  -4   3  11      256.15      289.11     78.38 o 
  -3   3  11      515.45      528.15     50.03 o 
  -2   3  11      128.23      103.80     35.66 o 
  -1   3  11     6018.78     6438.91    191.57 o 
   0   3  11     1273.72     1274.56     42.26 o 
   1   3  11     8117.21     8508.88    262.36 o 
   2   3  11      775.27      774.91     46.58 o 
   3   3  11     3333.82     3035.97    250.11 o 
   4   3  11      529.80      412.09    127.40 o 
   5   3  11      101.40       88.97    104.27 o 
  -5   4  11      153.94      117.15     84.96 o 
  -4   4  11     4502.04     4190.65    303.87 o 
  -3   4  11     9973.79     9633.68    700.58 o 
  -2   4  11     1991.21     2084.41    178.38 o 
  -1   4  11    16836.16    17354.07    646.99 o 
   0   4  11      831.69      814.80     38.78 o 
   1   4  11     7860.88     7756.27    346.97 o 
   2   4  11     3007.27     2869.28    168.38 o 
   3   4  11        1.41      -21.60     37.17 o 
   4   4  11      762.41      696.03    136.28 o 
   5   4  11      212.40      255.46    115.99 o 
  -5   5  11       15.25       51.52     77.35 o 
  -4   5  11      147.36      104.24     62.48 o 
  -3   5  11      108.05      121.35     45.69 o 
  -2   5  11      792.14      875.80     57.52 o 
  -1   5  11      984.74     1062.61     50.06 o 
   0   5  11      165.30      193.14     35.81 o 
   1   5  11     2281.87     2304.27    122.62 o 
   2   5  11        1.90       -0.49     34.84 o 
   3   5  11     1193.60     1181.21    109.00 o 
   4   5  11      200.02      127.21     62.67 o 
   5   5  11      492.18      545.92    188.98 o 
  -5   6  11      510.51      633.07     98.47 o 
  -4   6  11     6579.96     6453.48    667.13 o 
  -3   6  11     4132.37     4251.02    339.08 o 
  -2   6  11     8417.80     8234.83    740.14 o 
  -1   6  11     6831.09     6614.89    376.50 o 
   0   6  11      350.49      347.52     44.34 o 
   1   6  11     1901.54     1752.39     66.28 o 
   2   6  11       26.28       -0.43     37.77 o 
   3   6  11        7.69       12.35     41.66 o 
   4   6  11       20.99       20.67     64.71 o 
   5   6  11      504.00      598.36     79.65 o 
  -5   7  11      180.17      186.18     89.43 o 
  -4   7  11      416.22      368.13     78.89 o 
  -3   7  11      707.38      789.28     76.56 o 
  -2   7  11     2375.97     2237.86    218.54 o 
  -1   7  11     1704.93     1726.89    137.75 o 
   0   7  11     1026.37      870.72     66.56 o 
   1   7  11     3644.72     3427.09    150.14 o 
   2   7  11     1583.32     1572.56     92.03 o 
   3   7  11     1305.78     1242.07    115.92 o 
   4   7  11       60.12       41.33     71.37 o 
  -4   8  11      282.86      284.25     79.02 o 
  -3   8  11      118.02      110.25     60.90 o 
  -2   8  11      248.52      177.72     63.36 o 
  -1   8  11      237.19      222.00     65.66 o 
   0   8  11      528.48      465.72     70.85 o 
   1   8  11       37.92        0.91     51.34 o 
   2   8  11      718.50      649.56     63.10 o 
   3   8  11      121.72      134.86     60.40 o 
   4   8  11        2.40        1.11     73.66 o 
  -4   9  11       21.72      -28.57     75.64 o 
  -3   9  11      427.21      379.92     89.92 o 
  -2   9  11        8.64      -58.15     70.87 o 
  -1   9  11     5287.25     5475.40    366.61 o 
   0   9  11      143.63      165.81     68.85 o 
   1   9  11     2347.26     2314.19    117.84 o 
   2   9  11      739.67      766.90     68.11 o 
   3   9  11      651.20      628.01     75.47 o 
   4   9  11     1306.73     1174.37    218.78 o 
  -3  10  11      454.45      464.87     89.30 o 
  -2  10  11      556.46      591.95    100.19 o 
  -1  10  11      156.52      182.56     96.28 o 
   0  10  11      657.88      753.82    101.23 o 
   1  10  11      290.43      325.46     90.97 o 
   2  10  11      260.05      279.53     72.71 o 
   3  10  11       32.35       72.98     68.93 o 
  -3  11  11      102.87      212.89    105.51 o 
  -2  11  11      555.76      602.54    107.69 o 
  -1  11  11      431.74      323.86    111.86 o 
   0  11  11      127.42      139.80     90.60 o 
   1  11  11      110.11      145.10     90.96 o 
   2  11  11      219.05      182.59     81.94 o 
  -1  12  11      647.69      854.90    137.83 o 
   0  12  11      114.87      145.14    100.41 o 
   1  12  11      278.99      304.30    104.69 o 
  -5   0  12     1733.10     1580.76    248.33 o 
  -4   0  12     1380.50     1388.40    129.39 o 
  -3   0  12     9048.17     9199.92    190.42 o 
  -2   0  12    23764.42    24542.58    529.80 o 
  -1   0  12     1721.94     1636.15     59.82 o 
   0   0  12    38508.50    41997.04   1140.41 o 
   1   0  12      389.49      393.72     38.42 o 
   2   0  12    13311.29    13165.21   1479.26 o 
   3   0  12      615.23      642.71     95.09 o 
   4   0  12        7.67       -3.83     96.26 o 
   5   0  12        2.76        3.35    236.82 o 
  -5   1  12     1195.17     1237.08    110.23 o 
  -4   1  12      155.78      165.99     75.36 o 
  -3   1  12     2066.39     2124.87     81.79 o 
  -2   1  12      473.73      513.30     69.61 o 
  -1   1  12      799.44      812.81     33.30 o 
   0   1  12      200.48      158.80     22.79 o 
   1   1  12     1360.21     1564.98     47.43 o 
   2   1  12     1900.73     1709.37    116.84 o 
   3   1  12      494.43      450.59     39.25 o 
   4   1  12      970.36     1118.01    322.04 o 
   5   1  12      525.38      479.69    158.49 o 
  -5   2  12     1063.43      961.36    102.37 o 
  -4   2  12       57.56       22.93     73.10 o 
  -3   2  12     1140.19     1023.76     63.74 o 
  -2   2  12     1157.16     1229.54     88.06 o 
  -1   2  12     1310.59     1354.89     53.07 o 
   0   2  12     7735.86     8379.10    162.52 o 
   1   2  12     2207.69     2508.33     78.55 o 
   2   2  12     2986.24     2891.10    190.53 o 
   3   2  12     3022.94     2771.81    203.61 o 
   4   2  12      218.32      258.56     68.06 o 
   5   2  12     2059.15     2042.00   1010.88 o 
  -5   3  12     3880.70     3611.95    157.56 o 
  -4   3  12       39.14      -19.11     72.58 o 
  -3   3  12     9645.39     9057.53    621.34 o 
  -2   3  12       50.60       44.72     34.30 o 
  -1   3  12     2458.14     2625.69     85.10 o 
   0   3  12      255.59      259.97     28.49 o 
   1   3  12      179.18      157.43     37.79 o 
   2   3  12     1931.03     1772.28    107.20 o 
   3   3  12       58.68       64.93     34.86 o 
   4   3  12     1313.95     1025.76    246.40 o 
   5   3  12      114.47       46.19    107.47 o 
  -5   4  12        0.10       45.55     85.23 o 
  -4   4  12      653.41      649.60     84.96 o 
  -3   4  12      998.18     1010.82     97.33 o 
  -2   4  12       13.85      -10.55     37.89 o 
  -1   4  12       48.95       74.54     32.38 o 
   0   4  12      350.98      347.22     36.18 o 
   1   4  12     2620.16     2696.71     91.67 o 
   2   4  12      213.10      226.41     39.55 o 
   3   4  12     6412.48     5870.69    472.46 o 
   4   4  12      439.67      341.86     64.81 o 
   5   4  12     1165.33     1238.77    247.45 o 
  -5   5  12      387.40      358.47    100.60 o 
  -4   5  12      467.11      480.52     76.11 o 
  -3   5  12      416.89      385.55     54.55 o 
  -2   5  12     5437.39     5264.56    428.77 o 
  -1   5  12      724.40      761.71     47.05 o 
   0   5  12     4630.38     4676.46    169.06 o 
   1   5  12     1858.80     1793.13     77.65 o 
   2   5  12     1751.45     1826.09    117.31 o 
   3   5  12       98.72      145.51     44.90 o 
   4   5  12      113.84      204.65     66.89 o 
   5   5  12       30.25       16.21     61.09 o 
  -5   6  12      206.12      222.48     90.35 o 
  -4   6  12      167.68      137.58     69.59 o 
  -3   6  12     1101.10     1038.12    124.04 o 
  -2   6  12     3087.21     3190.41    249.07 o 
  -1   6  12      166.51      131.12     50.33 o 
   0   6  12     1403.60     1407.60     68.28 o 
   1   6  12      538.50      520.45     49.61 o 
   2   6  12      272.94      322.71     47.20 o 
   3   6  12     2079.47     1889.39    188.06 o 
   4   6  12      289.83      191.22     71.49 o 
   5   6  12      788.36      826.96    128.94 o 
  -4   7  12      418.98      425.23     82.21 o 
  -3   7  12      115.45       70.21     57.70 o 
  -2   7  12     2286.34     2195.15    210.84 o 
  -1   7  12      607.90      578.97     70.33 o 
   0   7  12     1452.47     1434.19     78.38 o 
   1   7  12     1031.82     1051.54     66.76 o 
   2   7  12      153.50      154.53     46.65 o 
   3   7  12      154.08      117.59     56.43 o 
   4   7  12      257.71      181.79     74.19 o 
  -4   8  12       10.12      -41.27     73.18 o 
  -3   8  12      317.69      210.89     83.14 o 
  -2   8  12       14.10      -14.19     61.30 o 
  -1   8  12      321.52      316.18     77.83 o 
   0   8  12     1233.58     1158.79     88.00 o 
   1   8  12     3225.21     3159.56    133.56 o 
   2   8  12      453.37      383.47     59.29 o 
   3   8  12     4514.76     4414.49    419.34 o 
   4   8  12      190.04       68.52     80.22 o 
  -4   9  12       44.49       -1.79     90.28 o 
  -3   9  12      402.19      411.50     94.45 o 
  -2   9  12       54.40       31.06     74.46 o 
  -1   9  12       69.08      130.75     90.00 o 
   0   9  12      567.27      595.53     92.73 o 
   1   9  12       85.04       40.30     65.41 o 
   2   9  12     1559.82     1623.26    148.05 o 
   3   9  12      138.36       90.26     66.03 o 
  -3  10  12     1236.21     1287.70    211.25 o 
  -2  10  12     1027.83     1163.49    145.94 o 
  -1  10  12      479.28      518.32    113.83 o 
   0  10  12     2479.06     2474.44    144.57 o 
   1  10  12      211.79      283.04     91.48 o 
   2  10  12     1260.40     1180.81     99.70 o 
   3  10  12      763.75      804.92     87.15 o 
  -2  11  12      565.95      602.61    110.14 o 
  -1  11  12       55.76      -17.97    101.40 o 
   0  11  12      766.36      963.20    118.21 o 
   1  11  12        3.21     -109.32     86.96 o 
   2  11  12      456.77      505.16     93.54 o 
  -1  12  12      514.62      641.17    136.82 o 
   0  12  12     1272.74     1449.31    139.06 o 
   1  12  12      195.58      248.07    107.46 o 
  -5   1  13      198.84      175.33     83.43 o 
  -4   1  13     3642.87     3162.07    118.88 o 
  -3   1  13     2362.31     2376.68     84.26 o 
  -2   1  13     3975.51     3700.66    234.09 o 
  -1   1  13    10449.96    10496.29    324.65 o 
   0   1  13      580.22      653.54     30.06 o 
   1   1  13    11157.12    12029.92    416.14 o 
   2   1  13     7522.29     7747.39    421.26 o 
   3   1  13     2553.63     2433.14    241.01 o 
   4   1  13     3329.93     2928.64    794.28 o 
   5   1  13       99.50      108.98    113.02 o 
  -5   2  13      389.91      419.14     94.30 o 
  -4   2  13      205.30      124.65     78.49 o 
  -3   2  13     3876.58     3876.94    107.73 o 
  -2   2  13       67.02       48.13     34.67 o 
  -1   2  13     1839.19     1734.60     51.40 o 
   0   2  13      209.06      211.55     27.18 o 
   1   2  13     1131.15     1187.83     49.48 o 
   2   2  13     2261.07     2255.90    139.83 o 
   3   2  13       61.90       62.48     39.10 o 
   4   2  13     1868.22     1623.43    450.50 o 
   5   2  13      651.10      802.68    363.70 o 
  -5   3  13      307.40      303.03     94.86 o 
  -4   3  13     2487.47     2530.89    166.25 o 
  -3   3  13       67.20      113.32     45.49 o 
  -2   3  13     2391.39     2206.47    166.57 o 
  -1   3  13     1972.83     2007.36     74.84 o 
   0   3  13     1862.22     1785.73     70.32 o 
   1   3  13      661.25      757.39     48.40 o 
   2   3  13      709.04      668.08     51.20 o 
   3   3  13       23.32       48.66     37.00 o 
   4   3  13      138.87       92.40     62.58 o 
   5   3  13      685.20      797.01    209.04 o 
  -5   4  13        3.16       31.99     88.34 o 
  -4   4  13       81.89       61.63     80.69 o 
  -3   4  13      306.84      266.57     51.86 o 
  -2   4  13      344.56      337.44     48.27 o 
  -1   4  13     1021.73     1075.64     62.32 o 
   0   4  13      168.99      164.73     37.48 o 
   1   4  13     3417.57     3094.20    130.90 o 
   2   4  13      247.41      209.25     42.86 o 
   3   4  13      551.59      445.12     69.77 o 
   4   4  13     1534.79     1285.38    241.75 o 
   5   4  13       81.15       25.50    110.78 o 
  -5   5  13        9.93      -62.91     89.75 o 
  -4   5  13      115.70      149.17     69.82 o 
  -3   5  13        9.15       20.23     51.95 o 
  -2   5  13      322.41      375.33     52.99 o 
  -1   5  13      632.68      615.80     60.54 o 
   0   5  13      686.31      685.91     54.71 o 
   1   5  13      897.81      883.20     55.16 o 
   2   5  13      458.08      496.56     49.92 o 
   3   5  13     2089.97     1899.02    212.93 o 
   4   5  13       98.27       50.61     63.31 o 
   5   5  13      307.03      351.91     72.92 o 
  -4   6  13      119.62       84.68     71.33 o 
  -3   6  13      806.71      837.62     95.06 o 
  -2   6  13      926.26      969.09    106.50 o 
  -1   6  13     4071.93     3882.05    273.85 o 
   0   6  13      763.75      850.29     78.80 o 
   1   6  13     8520.82     8241.62    265.28 o 
   2   6  13       38.13       58.25     42.75 o 
   3   6  13     5451.43     4686.78    513.95 o 
   4   6  13      458.12      280.45     75.84 o 
  -4   7  13     3299.91     3215.21    402.63 o 
  -3   7  13       77.80       86.79     66.57 o 
  -2   7  13     3426.51     3250.54    392.96 o 
  -1   7  13      912.13      805.53     80.27 o 
   0   7  13     2342.82     2168.12    105.42 o 
   1   7  13      899.06      904.89     73.51 o 
   2   7  13      152.76      118.47     51.48 o 
   3   7  13       65.63      112.67     59.64 o 
   4   7  13        0.74       21.19     76.39 o 
  -4   8  13       90.41       87.56     81.02 o 
  -3   8  13      134.35      182.56     85.93 o 
  -2   8  13      119.98      157.06     79.27 o 
  -1   8  13        8.92      -11.60     81.99 o 
   0   8  13      493.95      597.94     79.29 o 
   1   8  13      115.63       43.35     58.15 o 
   2   8  13        0.25       -3.37     53.29 o 
   3   8  13      150.74       64.94     62.41 o 
   4   8  13       16.53       46.91     80.15 o 
  -3   9  13      384.68      271.24     95.00 o 
  -2   9  13     3368.01     2777.45    293.36 o 
  -1   9  13     2337.72     1991.80    148.84 o 
   0   9  13      392.08      348.38     89.39 o 
   1   9  13     1254.47     1123.89     93.66 o 
   2   9  13        5.12        6.39     69.80 o 
   3   9  13       16.29       12.52     67.77 o 
  -3  10  13     1369.57     1561.78    175.62 o 
  -2  10  13       46.20      -34.90     99.15 o 
  -1  10  13     1000.21     1037.59    132.58 o 
   0  10  13        5.09      -38.58     84.85 o 
   1  10  13      664.27      727.81    108.12 o 
   2  10  13       11.28       -8.06     75.02 o 
   3  10  13      198.29      215.98     76.02 o 
  -2  11  13        4.72       -9.15    109.83 o 
  -1  11  13      952.89      980.02    191.40 o 
   0  11  13      219.38      393.51    105.41 o 
   1  11  13     1097.94     1277.27    126.56 o 
   2  11  13     1429.02     1703.21    136.84 o 
  -5   0  14     1169.86     1292.06    241.21 o 
  -4   0  14     8257.50     7897.76    240.18 o 
  -3   0  14     2674.21     2700.12    128.86 o 
  -2   0  14      695.03      738.10     83.03 o 
  -1   0  14      424.11      424.36     45.91 o 
   0   0  14      548.48      560.91     48.01 o 
   1   0  14       25.53       24.68     44.65 o 
   2   0  14      680.70      621.48     67.72 o 
   3   0  14      617.36      693.81    102.15 o 
   4   0  14     2415.56     1589.37    672.28 o 
   5   0  14       78.83      135.57    261.30 o 
  -5   1  14      107.57      184.68     89.17 o 
  -4   1  14     1336.04     1324.76     96.58 o 
  -3   1  14     1431.44     1462.24     75.64 o 
  -2   1  14      826.45      825.22     56.28 o 
  -1   1  14     3556.78     3618.22    126.02 o 
   0   1  14     2592.41     2732.77     54.01 o 
   1   1  14     1942.68     2144.43     73.12 o 
   2   1  14       33.73       16.55     34.11 o 
   3   1  14      494.74      479.76     48.93 o 
   4   1  14      253.16      159.62     57.39 o 
   5   1  14       67.29       51.37    180.61 o 
  -5   2  14     1866.78     1598.47    132.60 o 
  -4   2  14      663.42      600.23     97.76 o 
  -3   2  14     1946.75     1823.30     83.32 o 
  -2   2  14      788.74      638.28     48.81 o 
  -1   2  14      851.71      841.64     53.95 o 
   0   2  14      918.01      952.55     42.52 o 
   1   2  14      225.58      274.53     38.86 o 
   2   2  14      425.81      471.56     47.14 o 
   3   2  14       72.18       63.57     44.09 o 
   4   2  14      214.68      118.42     61.97 o 
   5   2  14       27.18        3.44    113.85 o 
  -5   3  14     1242.33     1184.97    122.70 o 
  -4   3  14       43.38       83.95     82.69 o 
  -3   3  14     9678.88     8932.33    600.99 o 
  -2   3  14     1466.49     1435.02     85.71 o 
  -1   3  14     7811.32     7956.87    311.85 o 
   0   3  14     4886.86     5006.54    138.70 o 
   1   3  14     1405.96     1484.18     63.76 o 
   2   3  14     6113.44     6218.71    250.31 o 
   3   3  14     1420.02     1199.92    177.27 o 
   4   3  14      286.75      227.98     88.10 o 
   5   3  14      270.50      344.89    276.57 o 
  -5   4  14      106.79      100.53     96.77 o 
  -4   4  14      557.16      633.23    103.14 o 
  -3   4  14      324.73      226.85     53.57 o 
  -2   4  14     3189.84     3072.70    234.11 o 
  -1   4  14      133.49      108.87     44.62 o 
   0   4  14     4489.57     4302.52    176.75 o 
   1   4  14       60.08       75.37     41.48 o 
   2   4  14     4222.86     4402.78    132.93 o 
   3   4  14       12.21      -19.08     47.94 o 
   4   4  14      920.72      730.05    199.42 o 
   5   4  14      378.96      346.63    152.62 o 
  -5   5  14      154.57       60.32     97.62 o 
  -4   5  14      586.77      630.37     86.53 o 
  -3   5  14       59.41       51.01     56.28 o 
  -2   5  14      288.05      273.83     53.31 o 
  -1   5  14      543.93      555.95     62.09 o 
   0   5  14     4571.31     4302.42    205.58 o 
   1   5  14      692.08      677.92     54.19 o 
   2   5  14     4756.75     4489.52    189.71 o 
   3   5  14      574.76      575.17     64.46 o 
   4   5  14      848.07      773.18    151.04 o 
  -4   6  14       53.31       22.19     73.60 o 
  -3   6  14      855.92      982.80    118.21 o 
  -2   6  14       84.46       36.96     60.58 o 
  -1   6  14      114.21      161.82     62.85 o 
   0   6  14      510.20      465.27     63.13 o 
   1   6  14       50.70       34.91     46.54 o 
   2   6  14      461.35      453.97     58.97 o 
   3   6  14       43.20      -21.28     55.56 o 
   4   6  14      158.12      129.31     75.96 o 
  -4   7  14      565.88      633.14     92.85 o 
  -3   7  14      667.16      581.46    100.52 o 
  -2   7  14       10.39      -42.70     63.98 o 
  -1   7  14      250.55      238.09     89.20 o 
   0   7  14     1573.02     1602.16     97.69 o 
   1   7  14       95.04       93.10     56.94 o 
   2   7  14     2174.33     2017.65    137.27 o 
   3   7  14     2740.39     2402.48    272.17 o 
   4   7  14      252.44      223.13     83.52 o 
  -4   8  14      434.90      404.86     93.33 o 
  -3   8  14      628.97      482.23    110.31 o 
  -2   8  14     1677.94     1684.72    147.12 o 
  -1   8  14      353.97      202.34     94.54 o 
   0   8  14     2587.29     2451.26    134.81 o 
   1   8  14        0.72      -37.87     66.48 o 
   2   8  14     1587.31     1722.70    125.79 o 
   3   8  14       83.78       28.05     65.08 o 
  -3   9  14      377.92      414.96    103.16 o 
  -2   9  14        5.62      -76.72     95.38 o 
  -1   9  14      985.36     1078.19    131.19 o 
   0   9  14       50.15       11.28     82.64 o 
   1   9  14      733.50      752.10    103.22 o 
   2   9  14       25.93       17.81     73.30 o 
   3   9  14      303.64      346.08     77.79 o 
  -2  10  14       11.94       14.21    107.83 o 
  -1  10  14      300.66      313.93    115.19 o 
   0  10  14       69.40       71.79     92.14 o 
   1  10  14        6.57      -15.06     88.76 o 
   2  10  14       16.70       -7.97     78.64 o 
  -1  11  14        8.69       -5.83    112.78 o 
   0  11  14      407.62      501.60    112.60 o 
   1  11  14      152.47      133.69    102.34 o 
  -5   1  15      437.03      416.61    102.14 o 
  -4   1  15      891.95      762.18     87.30 o 
  -3   1  15      876.32      807.52     68.25 o 
  -2   1  15      196.77      162.25     45.33 o 
  -1   1  15      508.46      452.03     41.37 o 
   0   1  15      153.26      178.21     34.79 o 
   1   1  15      403.19      524.38     42.36 o 
   2   1  15     1058.35     1185.26     78.09 o 
   3   1  15     1022.79      901.34    162.56 o 
   4   1  15     2634.36     1869.37    446.79 o 
   5   1  15      440.82      624.50    204.80 o 
  -5   2  15      590.06      536.71    105.12 o 
  -4   2  15       35.58       73.85     85.08 o 
  -3   2  15      237.93      255.06     57.18 o 
  -2   2  15      739.74      713.33     52.98 o 
  -1   2  15     4966.37     4856.33    229.47 o 
   0   2  15      217.22      248.15     38.72 o 
   1   2  15    12492.24    13204.95    406.15 o 
   2   2  15      474.07      505.13     49.87 o 
   3   2  15     3303.75     3133.57    495.01 o 
   4   2  15      205.51      226.55     70.02 o 
   5   2  15      831.54     1016.00    266.99 o 
  -5   3  15     1126.70     1241.98    130.39 o 
  -4   3  15      343.09      325.07     96.59 o 
  -3   3  15      359.78      324.32     68.36 o 
  -2   3  15     1307.86     1344.84     73.94 o 
  -1   3  15     1132.08     1088.86     58.85 o 
   0   3  15     4251.71     4436.64    126.99 o 
   1   3  15     1497.59     1583.43     66.14 o 
   2   3  15     2713.53     2779.21    157.53 o 
   3   3  15     1779.67     1570.99    226.53 o 
   4   3  15      739.82      591.18    211.98 o 
   5   3  15       73.00       39.94    124.74 o 
  -4   4  15     3173.00     2916.56    309.28 o 
  -3   4  15      149.55      103.45     57.63 o 
  -2   4  15     5746.25     5579.11    415.24 o 
  -1   4  15     2033.25     2113.51     84.60 o 
   0   4  15     2444.30     2373.51    104.43 o 
   1   4  15     3440.43     3645.77    137.29 o 
   2   4  15      471.91      489.40     55.81 o 
   3   4  15     1319.40     1280.73    109.74 o 
   4   4  15      542.62      526.62    103.51 o 
  -4   5  15      228.26      204.15     87.37 o 
  -3   5  15       12.70        2.54     57.36 o 
  -2   5  15      741.01      733.04     69.95 o 
  -1   5  15       13.31       12.84     56.53 o 
   0   5  15     1047.98     1121.16     74.10 o 
   1   5  15      117.61      134.67     47.17 o 
   2   5  15      943.73      946.78     67.32 o 
   3   5  15        0.31      -35.20     54.47 o 
   4   5  15      425.44      463.44    149.53 o 
  -4   6  15     3788.26     3485.29    389.76 o 
  -3   6  15      559.79      510.98     89.47 o 
  -2   6  15     7437.40     6688.34    686.95 o 
  -1   6  15        0.14      -30.60     77.08 o 
   0   6  15     2625.48     2446.89    112.12 o 
   1   6  15        2.54       -5.13     52.12 o 
   2   6  15       48.92       60.43     51.88 o 
   3   6  15       11.06      -28.13     57.36 o 
   4   6  15      426.64      382.56     84.41 o 
  -4   7  15      429.39      346.19     88.96 o 
  -3   7  15      542.05      497.18     95.60 o 
  -2   7  15      480.73      539.09     94.51 o 
  -1   7  15     1089.47      984.22    117.77 o 
   0   7  15      751.85      781.50     96.24 o 
   1   7  15     1238.10     1231.75     91.06 o 
   2   7  15      348.84      390.20     70.70 o 
   3   7  15      582.83      496.96     73.18 o 
   4   7  15      195.32      171.47     83.78 o 
  -3   8  15       45.29      -17.52     85.95 o 
  -2   8  15      157.43      124.39    101.96 o 
  -1   8  15      167.28      123.83     98.02 o 
   0   8  15       30.03       -2.23     77.12 o 
   1   8  15     1184.95     1194.13     97.76 o 
   2   8  15        2.09        1.53     69.69 o 
   3   8  15      134.23      132.94     68.21 o 
  -3   9  15       50.56      -28.83     93.00 o 
  -2   9  15      566.32      490.14    123.13 o 
  -1   9  15      136.33       90.35    103.82 o 
   0   9  15     1129.55     1202.46    116.16 o 
   1   9  15      696.93      679.85    105.91 o 
   2   9  15      714.11      760.63     94.63 o 
   3   9  15      519.51      505.47     83.34 o 
  -2  10  15      436.97      554.40    171.50 o 
  -1  10  15      192.32      345.36    121.80 o 
   0  10  15      338.53      378.54    104.00 o 
   1  10  15       60.37       19.86     93.66 o 
   2  10  15       67.26       14.44     82.63 o 
   0  11  15        0.13      -56.24     99.51 o 
  -5   0  16     1275.04     1268.00    261.72 o 
  -4   0  16     1650.13     1464.16    151.50 o 
  -3   0  16     5745.73     5139.83    236.55 o 
  -2   0  16      103.84      168.20     73.59 o 
  -1   0  16    16111.76    17137.37    569.20 o 
   0   0  16     1139.99     1272.93     87.79 o 
   1   0  16    12562.32    13388.35    629.52 o 
   2   0  16     5717.63     5012.37    327.15 o 
   3   0  16     1501.75     1448.85    281.07 o 
   4   0  16       81.96      -14.49     69.02 o 
  -5   1  16      843.69      685.43    115.74 o 
  -4   1  16      471.68      416.56     84.94 o 
  -3   1  16       62.50       23.35     52.90 o 
  -2   1  16     1321.00     1295.97     70.59 o 
  -1   1  16       79.84       65.35     44.14 o 
   0   1  16      671.16      683.46     47.17 o 
   1   1  16     7950.97     8435.59    292.53 o 
   2   1  16      534.29      566.95     58.50 o 
   3   1  16     1373.67     1275.55    196.99 o 
   4   1  16      104.55       87.92     47.53 o 
  -5   2  16       56.85       59.92     94.42 o 
  -4   2  16      243.85      284.90     96.25 o 
  -3   2  16     1760.50     1577.19    114.00 o 
  -2   2  16      139.61      184.71     50.55 o 
  -1   2  16     3312.57     3162.59    138.60 o 
   0   2  16      673.14      636.27     53.72 o 
   1   2  16      399.94      377.58     50.64 o 
   2   2  16      642.42      735.81     56.43 o 
   3   2  16       81.38      104.80     60.20 o 
   4   2  16      947.24      645.45    176.51 o 
  -4   3  16     1726.72     1592.60    133.87 o 
  -3   3  16     1123.53      986.40     86.66 o 
  -2   3  16      320.18      371.87     52.40 o 
  -1   3  16      351.76      333.16     53.61 o 
   0   3  16      495.65      474.67     61.30 o 
   1   3  16        8.03       10.42     42.38 o 
   2   3  16       44.04       55.79     45.65 o 
   3   3  16      956.90      820.61    100.95 o 
   4   3  16      277.10      162.81     63.44 o 
  -4   4  16      183.83      168.16     94.27 o 
  -3   4  16      768.09      771.62     94.38 o 
  -2   4  16       10.10       -3.19     52.57 o 
  -1   4  16      883.67      929.79     90.12 o 
   0   4  16      895.63      914.96     75.77 o 
   1   4  16      343.79      406.53     53.33 o 
   2   4  16     2832.76     2746.86    189.70 o 
   3   4  16     1507.28     1229.32    119.54 o 
   4   4  16     1495.21     1295.50    388.98 o 
  -4   5  16       82.54       19.14     85.99 o 
  -3   5  16     1882.77     1735.61    252.42 o 
  -2   5  16      508.36      506.21     68.70 o 
  -1   5  16     2462.05     2014.49    192.62 o 
   0   5  16     5335.44     5168.21    193.68 o 
   1   5  16      833.65      834.67     66.46 o 
   2   5  16      486.09      466.81     66.59 o 
   3   5  16      292.18      271.60     62.91 o 
   4   5  16       93.45       98.03     82.68 o 
  -4   6  16       90.71       57.61     89.72 o 
  -3   6  16      250.89      182.96     77.50 o 
  -2   6  16        0.87       18.70     68.17 o 
  -1   6  16      159.10      184.65     92.43 o 
   0   6  16      423.55      391.91     85.84 o 
   1   6  16      140.87      106.67     61.38 o 
   2   6  16      851.65      832.63     79.20 o 
   3   6  16      282.00      236.14     67.39 o 
   4   6  16      361.18      330.28     86.38 o 
  -3   7  16      709.67      483.00    102.37 o 
  -2   7  16      497.25      421.76     93.46 o 
  -1   7  16      744.38      699.59    115.66 o 
   0   7  16      479.79      617.93     97.92 o 
   1   7  16      327.72      323.13     75.36 o 
   2   7  16      407.84      398.27     80.83 o 
   3   7  16       17.65       -5.48     64.34 o 
  -3   8  16       42.97      -39.33     91.07 o 
  -2   8  16       62.47       84.30    104.28 o 
  -1   8  16      148.09      114.33    105.17 o 
   0   8  16     1628.06     1625.03    125.67 o 
   1   8  16       53.82       47.47     74.78 o 
   2   8  16     2322.39     2336.48    197.15 o 
   3   8  16      381.86      479.21     82.77 o 
  -2   9  16       74.34       35.70    111.74 o 
  -1   9  16      268.39      276.31    115.83 o 
   0   9  16      189.64      167.87     96.38 o 
   1   9  16     1450.06     1345.75    143.70 o 
   2   9  16      421.61      341.17     88.60 o 
  -1  10  16     1245.63     1427.45    158.50 o 
   0  10  16      238.47      226.37    104.53 o 
   1  10  16      831.33      750.66    119.19 o 
  -4   1  17      673.42      552.79     92.10 o 
  -3   1  17      493.96      475.06     84.86 o 
  -2   1  17     4319.63     4212.30    107.78 o 
  -1   1  17      826.01      789.62     67.44 o 
   0   1  17     4566.29     4782.66    148.52 o 
   1   1  17     3715.26     3927.04    129.55 o 
   2   1  17      167.90      179.21     52.41 o 
   3   1  17     4121.23     4013.65    529.65 o 
   4   1  17        3.13        4.45     54.67 o 
  -4   2  17      675.10      655.86    115.34 o 
  -3   2  17        1.37        7.09     71.15 o 
  -2   2  17     1563.17     1518.66     78.05 o 
  -1   2  17      130.64      145.53     51.50 o 
   0   2  17     4327.68     4434.92    156.19 o 
   1   2  17      602.88      660.14     58.90 o 
   2   2  17     1564.36     1586.44    131.63 o 
   3   2  17     1196.63     1309.99    190.41 o 
   4   2  17     1248.54      937.87    256.80 o 
  -4   3  17      176.57      188.99     99.75 o 
  -3   3  17     1399.77     1370.82    116.32 o 
  -2   3  17     1490.78     1454.76     97.15 o 
  -1   3  17      466.83      539.55     70.56 o 
   0   3  17     1024.95      955.02     73.66 o 
   1   3  17      177.69      208.76     50.12 o 
   2   3  17      344.15      290.71     57.99 o 
   3   3  17       53.29       26.81     62.60 o 
   4   3  17      377.29      282.44     78.66 o 
  -4   4  17       26.82       19.65     96.10 o 
  -3   4  17        4.80      -30.07     74.68 o 
  -2   4  17       66.60      100.48     60.25 o 
  -1   4  17       91.67      119.31     72.29 o 
   0   4  17     2345.96     2381.95    102.29 o 
   1   4  17      368.49      392.20     59.37 o 
   2   4  17      759.95      720.07     83.47 o 
   3   4  17     1073.06      905.49    147.33 o 
   4   4  17       71.42       50.97     49.75 o 
  -4   5  17        4.28       43.80     97.15 o 
  -3   5  17      144.00      143.73     76.04 o 
  -2   5  17       24.46      -38.94     66.71 o 
  -1   5  17      497.94      457.19     99.55 o 
   0   5  17      114.91      118.41     77.81 o 
   1   5  17      763.44      772.02     75.05 o 
   2   5  17       97.01       29.65     62.82 o 
   3   5  17      606.06      557.48     77.82 o 
   4   5  17       71.39        1.91     50.45 o 
  -3   6  17       55.50       41.54     87.22 o 
  -2   6  17     1481.12     1292.05    152.79 o 
  -1   6  17      106.78       76.17     93.33 o 
   0   6  17     3817.35     3741.77    235.08 o 
   1   6  17       73.42       30.25     67.49 o 
   2   6  17     3110.37     2869.29    167.79 o 
   3   6  17       45.74       19.44     66.06 o 
  -3   7  17      926.15      976.29    154.61 o 
  -2   7  17     1821.67     1634.58    233.94 o 
  -1   7  17      433.71      485.95    115.76 o 
   0   7  17     1376.88     1410.57    120.55 o 
   1   7  17        5.59       -0.25     73.07 o 
   2   7  17      449.20      318.20     82.31 o 
   3   7  17        6.74      -15.28     68.97 o 
  -2   8  17       45.53       40.06    109.50 o 
  -1   8  17      359.73      334.15    116.79 o 
   0   8  17       16.32      -26.70     88.35 o 
   1   8  17       14.18       35.75     89.23 o 
   2   8  17       85.37       -6.15     79.65 o 
  -2   9  17     1003.97      992.81    149.08 o 
  -1   9  17      104.65      135.04    115.38 o 
   0   9  17      741.18      711.76    115.71 o 
   1   9  17      128.60      152.78     99.64 o 
   2   9  17        0.79      -32.32     83.47 o 
   0  10  17      403.81      541.26    118.23 o 
  -4   0  18     2499.56     2368.94    194.94 o 
  -3   0  18       77.71       33.81    110.76 o 
  -2   0  18     1039.93     1137.58    140.16 o 
  -1   0  18      119.32      159.31     83.49 o 
   0   0  18        7.84       46.73     67.75 o 
   1   0  18      201.29      157.78     71.14 o 
   2   0  18      217.48      199.48     86.86 o 
   3   0  18     2097.55     1716.30    506.49 o 
   4   0  18       23.20       20.94     81.39 o 
  -4   1  18      990.54      878.95    106.12 o 
  -3   1  18      590.64      466.83     88.13 o 
  -2   1  18      600.25      581.98     71.26 o 
  -1   1  18     1304.03     1497.12     91.97 o 
   0   1  18      793.87      936.65     68.48 o 
   1   1  18      269.92      304.87     49.62 o 
   2   1  18      118.99      127.69     68.76 o 
   3   1  18       76.89       71.26     65.80 o 
   4   1  18      143.63      141.18     63.39 o 
  -4   2  18      819.29      739.04    124.19 o 
  -3   2  18      434.48      412.39     87.80 o 
  -2   2  18      115.11      150.43     61.72 o 
  -1   2  18     1866.62     1866.85    136.52 o 
   0   2  18     1446.18     1506.31     85.15 o 
   1   2  18       45.57       51.83     48.56 o 
   2   2  18      211.26      194.73     71.44 o 
   3   2  18        1.08      -22.45     64.62 o 
   4   2  18        0.36       23.80     56.37 o 
  -4   3  18     1008.29      983.27    130.84 o 
  -3   3  18     1117.10     1104.03    110.25 o 
  -2   3  18     2142.96     2146.38    100.72 o 
  -1   3  18     5159.39     4797.20    374.16 o 
   0   3  18      678.36      683.24     81.23 o 
   1   3  18     4152.58     3933.63    150.87 o 
   2   3  18        0.56       -8.25     59.42 o 
   3   3  18      326.21      260.43     71.70 o 
   4   3  18       67.52       52.71     56.67 o 
  -4   4  18       18.11      -14.16     98.51 o 
  -3   4  18      947.81      916.95    106.74 o 
  -2   4  18       65.69       78.40     69.55 o 
  -1   4  18      877.69      909.58     99.83 o 
   0   4  18      756.32      756.63     96.45 o 
   1   4  18      667.96      676.51     74.02 o 
   2   4  18       40.65       42.26     63.93 o 
   3   4  18      276.88      304.32     75.83 o 
  -3   5  18        3.11       22.33     83.12 o 
  -2   5  18       95.42       29.45     82.06 o 
  -1   5  18      183.81      244.09    100.08 o 
   0   5  18     1135.13     1163.73    109.93 o 
   1   5  18      864.13      831.48     88.88 o 
   2   5  18     3469.00     3735.01    300.38 o 
   3   5  18       85.68       64.31     67.14 o 
  -3   6  18       74.29       35.80     91.26 o 
  -2   6  18      113.72       79.83    104.40 o 
  -1   6  18       43.63       76.45     99.35 o 
   0   6  18      575.87      535.50     97.86 o 
   1   6  18      133.21      112.05     75.22 o 
   2   6  18       69.31       25.94     73.44 o 
   3   6  18       34.81       28.75     72.40 o 
  -3   7  18        1.71      -49.88     94.82 o 
  -2   7  18        0.77      -30.83    107.12 o 
  -1   7  18      872.92      880.12    132.54 o 
   0   7  18      204.86      263.20     98.51 o 
   1   7  18      734.39      777.80     96.73 o 
   2   7  18     1406.92     1420.19    115.49 o 
  -2   8  18       14.78       -9.37    114.35 o 
  -1   8  18     2445.02     2490.20    179.72 o 
   0   8  18      126.09      135.10     98.24 o 
   1   8  18      621.95      660.57    113.10 o 
   2   8  18       28.21       62.84     82.54 o 
  -1   9  18      175.09      143.50    122.50 o 
   0   9  18      654.45      704.19    119.47 o 
   1   9  18      156.59      211.38    106.39 o 
  -4   1  19      306.04      174.32     92.69 o 
  -3   1  19      211.17      115.23     84.47 o 
  -2   1  19      511.94      570.11     81.20 o 
  -1   1  19      394.06      319.96     92.33 o 
   0   1  19      171.42      142.38     57.03 o 
   1   1  19      549.47      609.98     62.61 o 
   2   1  19      280.23      272.60     75.27 o 
   3   1  19     1511.49     1533.93    222.20 o 
   4   1  19       62.59       10.26     64.44 o 
  -4   2  19       29.56       47.82    103.52 o 
  -3   2  19       30.99       41.94     79.66 o 
  -2   2  19     1368.06     1500.45    102.36 o 
  -1   2  19      345.28      370.47     81.76 o 
   0   2  19     4755.50     4778.54    142.93 o 
   1   2  19     1388.91     1688.42     80.16 o 
   2   2  19     2875.23     2864.34    297.96 o 
   3   2  19     1152.23     1190.64    164.36 o 
  -3   3  19      224.42      186.24     90.14 o 
  -2   3  19      274.31      270.93     76.32 o 
  -1   3  19     1512.56     1545.17    113.62 o 
   0   3  19       48.88       64.53     78.68 o 
   1   3  19      839.87      942.86     81.69 o 
   2   3  19      800.71      718.16     91.01 o 
   3   3  19      288.00      216.09     75.71 o 
  -3   4  19     1990.60     1916.29    134.40 o 
  -2   4  19     1246.88     1139.34    108.22 o 
  -1   4  19     1092.40     1034.11    106.11 o 
   0   4  19     1451.67     1397.67    124.80 o 
   1   4  19      136.80       87.91     72.97 o 
   2   4  19      768.32      979.32     96.02 o 
   3   4  19      491.39      510.66     84.61 o 
  -3   5  19      159.90      123.82     93.33 o 
  -2   5  19      159.07      157.85    106.52 o 
  -1   5  19     1701.34     1617.13    233.48 o 
   0   5  19      361.82      363.82     94.49 o 
   1   5  19     1093.89     1049.64     97.56 o 
   2   5  19       51.31       36.54     71.93 o 
   3   5  19      471.04      471.77     85.71 o 
  -3   6  19     2956.47     2594.91    371.99 o 
  -2   6  19      501.25      370.63    120.80 o 
  -1   6  19     1592.97     1656.77    221.52 o 
   0   6  19      985.43      814.02    112.18 o 
   1   6  19      148.84      129.52     81.04 o 
   2   6  19        3.14      -23.68     75.73 o 
  -2   7  19      237.95      215.31    123.19 o 
  -1   7  19     1398.42     1476.37    204.84 o 
   0   7  19      293.89      299.45    103.10 o 
   1   7  19      422.74      448.22     93.12 o 
   2   7  19      277.95      260.64     87.68 o 
  -1   8  19        0.16      -56.28    114.63 o 
   0   8  19      145.93      200.36    105.17 o 
   1   8  19       62.66       91.27    101.96 o 
  -3   0  20       18.57      -28.57    117.01 o 
  -2   0  20     9507.99     9399.62    344.67 o 
  -1   0  20       87.22      137.73    111.46 o 
   0   0  20     4427.96     4576.69    390.61 o 
   1   0  20      374.21      388.85     88.47 o 
   2   0  20      953.31      808.69    146.14 o 
   3   0  20       45.94      -15.10    111.91 o 
  -3   1  20       83.26      140.25     88.02 o 
  -2   1  20      516.20      600.51     97.79 o 
  -1   1  20        4.71       -6.44     86.36 o 
   0   1  20       63.73       77.51     57.99 o 
   1   1  20      380.47      381.32     73.07 o 
   2   1  20      144.07      157.39     79.93 o 
   3   1  20      306.68      278.39     89.57 o 
  -3   2  20       12.51      -50.92     82.18 o 
  -2   2  20      248.85      306.05     78.60 o 
  -1   2  20      649.92      717.94    111.96 o 
   0   2  20      348.67      390.30     91.08 o 
   1   2  20     1910.60     1870.07    101.05 o 
   2   2  20      159.36      159.21     78.56 o 
   3   2  20      530.55      483.56     85.00 o 
  -3   3  20       61.58       57.02     90.34 o 
  -2   3  20      198.59      157.02     79.34 o 
  -1   3  20       32.56       16.84     94.82 o 
   0   3  20       68.60       22.84     80.05 o 
   1   3  20       17.74       49.97     73.67 o 
   2   3  20      522.26      499.32     87.82 o 
   3   3  20      146.47      102.76     78.36 o 
  -3   4  20       36.27      -19.64     90.93 o 
  -2   4  20      569.07      576.21    151.94 o 
  -1   4  20      675.98      667.94    121.09 o 
   0   4  20     1037.55      967.75    112.45 o 
   1   4  20      562.85      653.46     90.84 o 
   2   4  20     1066.93     1164.23    131.89 o 
   3   4  20      755.23      809.11    118.00 o 
  -3   5  20      449.79      311.82    121.56 o 
  -2   5  20      666.90      540.58    155.87 o 
  -1   5  20     3572.11     3171.57    299.22 o 
   0   5  20        3.79      -22.56     87.60 o 
   1   5  20     1670.21     1700.25    114.84 o 
   2   5  20        0.21      -16.96     76.56 o 
  -2   6  20       41.45      -57.39    110.98 o 
  -1   6  20      760.15      778.37    136.78 o 
   0   6  20        0.13      -63.00     91.70 o 
   1   6  20      123.41      121.85     85.63 o 
   2   6  20       83.29      108.65     82.96 o 
  -1   7  20       42.14      140.71    120.91 o 
   0   7  20       22.00       -9.52     96.94 o 
   1   7  20      323.97      441.82    109.96 o 
  -3   1  21      612.33      614.26    107.41 o 
  -2   1  21     1145.27     1283.61    136.17 o 
  -1   1  21      749.70      848.60    119.55 o 
   0   1  21     3967.20     4224.74    142.28 o 
   1   1  21        3.79      -35.50     75.47 o 
   2   1  21     3298.45     3461.85    278.36 o 
   3   1  21      106.08       65.47     87.46 o 
  -3   2  21      389.07      369.58    100.29 o 
  -2   2  21        3.51       43.20     77.91 o 
  -1   2  21      413.59      449.98    109.97 o 
   0   2  21        0.38       29.81     82.81 o 
   1   2  21      461.86      540.48     89.91 o 
   2   2  21      264.66      210.63     82.63 o 
   3   2  21     1047.95     1083.79    170.07 o 
  -3   3  21     1798.33     1655.26    155.46 o 
  -2   3  21      468.49      541.56    105.30 o 
  -1   3  21     1175.93     1039.82    136.13 o 
   0   3  21       44.51       49.20     89.49 o 
   1   3  21      180.15      110.86     80.02 o 
   2   3  21       93.12       63.50     82.02 o 
  -2   4  21        9.24      -36.04    131.93 o 
  -1   4  21      161.32      126.87    109.33 o 
   0   4  21       68.45       87.71     93.63 o 
   1   4  21       71.73       77.89     82.04 o 
   2   4  21      247.45      210.92     92.88 o 
  -2   5  21      213.33      127.52    144.85 o 
  -1   5  21        0.25      -16.89    111.25 o 
   0   5  21      414.89      521.91    109.89 o 
   1   5  21        2.10        1.40     82.85 o 
   2   5  21      420.21      396.65     91.13 o 
  -1   6  21      409.96      481.07    134.46 o 
   0   6  21       36.99       56.06    102.41 o 
   1   6  21     1476.00     1456.48    118.81 o 
  -2   0  22      236.48       76.61    128.99 o 
  -1   0  22        4.95        3.97    163.81 o 
   0   0  22       41.11       51.80    117.18 o 
   1   0  22        7.86      -32.34    132.15 o 
   2   0  22      872.60     1140.68    264.86 o 
  -2   1  22      200.01      177.79    105.04 o 
  -1   1  22      342.72      308.84    109.00 o 
   0   1  22      443.58      500.67    139.70 o 
   1   1  22      162.62      153.53     93.53 o 
   2   1  22      124.53       61.74     98.70 o 
  -2   2  22      756.32      654.13    111.35 o 
  -1   2  22      166.33      240.41    136.01 o 
   0   2  22      109.92      142.72     95.15 o 
   1   2  22      335.81      384.01    100.98 o 
   2   2  22       41.52        0.05     82.29 o 
  -2   3  22     1117.48     1335.19    153.34 o 
  -1   3  22       48.63      -35.14    128.73 o 
   0   3  22      711.46      839.50    113.47 o 
   1   3  22        5.86        0.75     81.17 o 
   2   3  22       88.99       22.88     88.17 o 
  -2   4  22      123.70      316.47    154.80 o 
  -1   4  22      317.99      445.42    127.20 o 
   0   4  22      198.06      234.56    104.38 o 
   1   4  22      216.01      225.96     91.26 o 
  -1   5  22      275.53      275.68    127.00 o 
   0   5  22      400.09      439.54    113.55 o 
   1   5  22     1995.40     2103.74    164.69 o 
  -2   1  23        3.79      -31.52    130.01 o 
  -1   1  23       90.48       68.31    105.09 o 
   0   1  23       67.40       63.52    127.06 o 
   1   1  23        0.18       57.93     94.73 o 
  -1   2  23     1339.48     1571.41    192.36 o 
   0   2  23     1479.92     1636.07    155.88 o 
   1   2  23     1117.01     1125.40    125.00 o 
  -1   3  23      232.37      470.57    158.51 o 
   0   3  23      241.77      187.76    121.30 o 
   1   3  23      476.37      529.67    100.45 o 
   0   4  23      143.57      164.78    124.83 o 
   0   0  24      518.27      593.52    221.55 o 
   0   1  24      120.32      115.48    194.35 o 
                                                 
